# Supplementary material for: Ethyl 7′-(6-benz­yloxy-2,2-dimethyl­tetra­hydro­furo[3,2-d][1,3]dioxol-5-yl)-2-oxo-5′,6′,7′,7a’-tetra­hydro-1′H,2H-spiro­[acenaphthyl­ene-1,5′-pyrrolo­[1,2-c][1,3]thia­zole]-6′-carboxyl­ate
Source: Acta Crystallogr Sect E Struct Rep Online. 2012 Jul 21;68(Pt 8):o2505–6. doi: 10.1107/S1600536812032291 (PMC3414958; doi:10.1107/S1600536812032291)
Supplement: Supplementary file 1 [file e-68-o2505-sup1.cif]

##############################################################################
#                                                                            #
# This CIF contains the data in a paper accepted for publication in          #
# Acta Crystallographica Section E. It conforms to the requirements of       #
# Notes for Authors for Acta Crystallographica Section E, and has been       #
# peer reviewed under the auspices of the IUCr Commission on Journals.       #
#                                                                            #
# Full details of the Crystallographic Information File format               #
# are given in the paper "The Crystallographic Information File (CIF):       #
# a New Standard Archive File for Crystallography" by S. R. Hall, F. H.      #
# Allen and I. D. Brown [Acta Cryst. (1991), A47, 655-685].                  #
#                                                                            #
# The current version of the core CIF dictionary is obtainable from          #
# ftp://ftp.iucr.org/pub/cif_core.dic.                                       #
#                                                                            #
# Software is freely available for graphical display of the structure(s)     #
# in this CIF. For information consult the CIF software page                 #
# http://www.iucr.org/resources/cif/software.                                #
#                                                                            #
# This file may be used for bona fide research purposes within the           #
# scientific community so long as proper attribution is given to the journal # 
# article from which it was obtained.                                        #
#                                                                            #
##############################################################################
data_global
_audit_creation_method     SHELXL-97
_journal_date_recd_electronic     2012-07-02
_journal_date_accepted     2012-07-16
_journal_name_full     'Acta Crystallographica, Section E'
_journal_year     2012
_journal_volume     68
_journal_issue      8
_journal_page_first     o2505
_journal_page_last     o2506
_journal_paper_category     QO
_journal_paper_doi     10.1107/S1600536812032291
_journal_coeditor_code     PV2565
_publ_contact_author_name     'K. Sethusankar'
_publ_contact_author_address
;
Department of Physics
RKM Vivekananda College (Autonomous)
Chennai 600 004
India
;
_publ_contact_author_email     'ksethusankar@yahoo.co.in'
_publ_contact_author_fax     '044 091 2499 3057'
_publ_contact_author_phone     '044 091 24484170'
_publ_section_title
;\
Ethyl
7'-(6-benzyloxy-2,2-dimethyltetrahydrofuro[3,2-<i>d</i>][1,3]dioxol-5-yl)-2-\
oxo-5',6',7',7a'-tetrahydro-1'<i>H</i>,2<i>H</i>-spiro[acenaphthylene-1,5'-\
pyrrolo[1,2-<i>c</i>][1,3]thiazole]-6'-carboxylate
;
loop_
    _publ_author_name
    _publ_author_address
    'G. Jagadeesan'
;
Department of Physics
Dr MGR Educational and Research Institute
Dr MGR University
Chennai 600 095
India
;
    'K. Sethusankar'
;
Department of Physics
RKM Vivekananda College (Autonomous)
Chennai 600 004
India
;
    'R. Prasanna'
;
Department of Organic Chemistry
University of Madras
Maraimalai Campus
Chennai 600 025
India
;
    'R. Raghunathan'
;
Department of Organic Chemistry
University of Madras
Maraimalai Campus
Chennai 600 025
India
;
data_I
_audit_creation_method     SHELXL-97
_chemical_name_systematic
;
Ethyl 7'-(6-benzyloxy-2,2-dimethyltetrahydrofuro[3,2-<i>d</i>][1,3]dioxol-
5-yl)-2-oxo-5',6',7',7a'-tetrahydro-1'<i>H</i>,2<i>H</i>-spiro[acenaphthylene-
1,5'-pyrrolo[1,2-<i>c</i>][1,3]thiazole]-6'-carboxylate
;
_chemical_name_common     ?
_chemical_formula_moiety     'C34 H35 N O7 S'
_chemical_formula_sum     'C34 H35 N O7 S'
_chemical_formula_iupac     'C34 H35 N O7 S'
_chemical_formula_weight     601.69
_chemical_melting_point     ?
_symmetry_cell_setting     monoclinic
_symmetry_space_group_name_H-M     'P 21'
_symmetry_space_group_name_Hall     'P 2yb'
loop_
    _symmetry_equiv_pos_as_xyz
    'x, y, z'
    '-x, y+1/2, -z'
_cell_length_a     8.588(5)
_cell_length_b     20.446(5)
_cell_length_c     8.851(5)
_cell_angle_alpha     90.000(5)
_cell_angle_beta     93.282(5)
_cell_angle_gamma     90.000(5)
_cell_volume     1551.6(13)
_cell_formula_units_Z     2
_cell_measurement_reflns_used     5470
_cell_measurement_theta_min     2.30
_cell_measurement_theta_max     25.00
_cell_measurement_temperature     293(2)
_exptl_crystal_description     block
_exptl_crystal_colour     colourless
_exptl_crystal_size_max     0.30
_exptl_crystal_size_mid     0.20
_exptl_crystal_size_min     0.20
_exptl_crystal_density_diffrn     1.288
_exptl_crystal_density_meas     ?
_exptl_crystal_density_method     'not measured'
_exptl_crystal_F_000     636
_exptl_absorpt_coefficient_mu     0.154
_exptl_absorpt_correction_type     multi-scan
_exptl_absorpt_process_details     '(SADABS; Sheldrick, 1996)'
_exptl_absorpt_correction_T_min     0.9554
_exptl_absorpt_correction_T_max     0.9699
_exptl_special_details     ?
_diffrn_ambient_temperature     293(2)
_diffrn_radiation_type     MoK\a
_diffrn_radiation_wavelength     0.71073
_diffrn_radiation_source     'fine-focus sealed tube'
_diffrn_radiation_monochromator     graphite
_diffrn_measurement_device_type     'Bruker Kappa APEXII CCD'
_diffrn_measurement_method     '\w scans'
_diffrn_detector_area_resol_mean     ?
_diffrn_reflns_number     13521
_diffrn_reflns_av_R_equivalents     0.0308
_diffrn_reflns_av_sigmaI/netI     0.0367
_diffrn_reflns_theta_min     2.30
_diffrn_reflns_theta_max     25.00
_diffrn_reflns_theta_full     25.00
_diffrn_measured_fraction_theta_max     0.998
_diffrn_measured_fraction_theta_full     0.998
_diffrn_reflns_limit_h_min     -9
_diffrn_reflns_limit_h_max     10
_diffrn_reflns_limit_k_min     -24
_diffrn_reflns_limit_k_max     24
_diffrn_reflns_limit_l_min     -10
_diffrn_reflns_limit_l_max     10
_diffrn_standards_number     ?
_diffrn_standards_interval_count     ?
_diffrn_standards_interval_time     ?
_diffrn_standards_decay_%     ?
_refine_special_details
;
Refinement of <i>F</i>^2^ against ALL reflections. The weighted <i>R</i>-factor
<i>wR</i> and goodness of fit <i>S</i> are based on <i>F</i>^2^, conventional
<i>R</i>-factors <i>R</i> are based on <i>F</i>, with <i>F</i> set to zero for
negative <i>F</i>^2^. The threshold expression of <i>F</i>^2^ >
\s(<i>F</i>^2^) is used only for calculating <i>R</i>-factors(gt) <i>etc</i>.
and is not relevant to the choice of reflections for refinement.
<i>R</i>-factors based on <i>F</i>^2^ are statistically about twice as large
as those based on <i>F</i>, and <i>R</i>- factors based on ALL data will be
even larger.
;
_reflns_number_total     5470
_reflns_number_gt     4678
_reflns_threshold_expression     I>2sigma(I)
_refine_ls_structure_factor_coef     Fsqd
_refine_ls_matrix_type     full
_refine_ls_R_factor_all     0.0465
_refine_ls_R_factor_gt     0.0367
_refine_ls_wR_factor_gt     0.0783
_refine_ls_wR_factor_ref     0.0834
_refine_ls_goodness_of_fit_ref     1.028
_refine_ls_restrained_S_all     1.028
_refine_ls_number_reflns     5470
_refine_ls_number_parameters     400
_refine_ls_number_restraints     5
_refine_ls_hydrogen_treatment     constr
_refine_ls_weighting_scheme     calc
_refine_ls_weighting_details
         'calc w=1/[\s^2^(Fo^2^)+(0.0365P)^2^+0.1903P] where P=(Fo^2^+2Fc^2^)/3'
_atom_sites_solution_hydrogens     geom
_atom_sites_solution_primary     direct
_atom_sites_solution_secondary     difmap
_refine_ls_shift/su_max     0.001
_refine_ls_shift/su_mean     0.000
_refine_diff_density_max     0.169
_refine_diff_density_min     -0.160
_refine_ls_extinction_method     ?
_refine_ls_extinction_coef     ?
_refine_ls_extinction_expression
                                  'Fc^*^=kFc[1+0.001xFc^2^\l^3^/sin(2\q)]^-1/4^'
_refine_ls_abs_structure_details     'Flack (1983), 2630 Friedel pairs'
_refine_ls_abs_structure_Flack     0.04(7)
loop_
    _atom_type_symbol
    _atom_type_description
    _atom_type_scat_dispersion_real
    _atom_type_scat_dispersion_imag
    _atom_type_scat_source
    'C' 'C' 0.0033 0.0016
                         'International Tables Vol C Tables 4.2.6.8 and 6.1.1.4'
    'H' 'H' 0.0000 0.0000
                         'International Tables Vol C Tables 4.2.6.8 and 6.1.1.4'
    'N' 'N' 0.0061 0.0033
                         'International Tables Vol C Tables 4.2.6.8 and 6.1.1.4'
    'O' 'O' 0.0106 0.0060
                         'International Tables Vol C Tables 4.2.6.8 and 6.1.1.4'
    'S' 'S' 0.1246 0.1234
                         'International Tables Vol C Tables 4.2.6.8 and 6.1.1.4'
_computing_data_collection     'APEX2 (Bruker, 2008)'
_computing_cell_refinement     'SAINT (Bruker, 2008)'
_computing_data_reduction     'SAINT (Bruker, 2008)'
_computing_structure_solution     'SHELXS97 (Sheldrick, 2008)'
_computing_structure_refinement     'SHELXL97 (Sheldrick, 2008)'
_computing_molecular_graphics     'ORTEP-3 (Farrugia, 1997)'
_computing_publication_material
                            'SHELXL97 (Sheldrick, 2008) and PLATON (Spek, 2009)'
loop_
    _atom_site_type_symbol
    _atom_site_label
    _atom_site_fract_x
    _atom_site_fract_y
    _atom_site_fract_z
    _atom_site_U_iso_or_equiv
    _atom_site_adp_type
    _atom_site_calc_flag
    _atom_site_refinement_flags
    _atom_site_occupancy
    _atom_site_symmetry_multiplicity
    _atom_site_disorder_assembly
    _atom_site_disorder_group
    C C1 0.6985(4) 1.0180(2) -0.1860(4) 0.0964(12) Uani d . 1 1 . .
    H H1 0.7439 0.9791 -0.1517 0.116 Uiso calc R 1 1 . .
    C C2 0.7881(4) 1.0639(3) -0.2530(5) 0.1233(17) Uani d . 1 1 . .
    H H2 0.8946 1.0569 -0.2592 0.148 Uiso calc R 1 1 . .
    C C3 0.7226(6) 1.1190(2) -0.3098(5) 0.1204(15) Uani d . 1 1 . .
    H H3 0.7837 1.1503 -0.3544 0.145 Uiso calc R 1 1 . .
    C C4 0.5673(7) 1.12883(19) -0.3019(5) 0.1210(16) Uani d . 1 1 . .
    H H4 0.5213 1.1662 -0.3442 0.145 Uiso calc R 1 1 . .
    C C5 0.4768(4) 1.08343(17) -0.2310(4) 0.0861(10) Uani d . 1 1 . .
    H H5 0.3703 1.0906 -0.2259 0.103 Uiso calc R 1 1 . .
    C C6 0.5424(3) 1.02855(15) -0.1686(3) 0.0598(7) Uani d . 1 1 . .
    C C7 0.4478(3) 0.97918(18) -0.0920(3) 0.0767(9) Uani d . 1 1 . .
    H H7A 0.3442 0.9965 -0.0788 0.092 Uiso calc R 1 1 . .
    H H7B 0.4373 0.9401 -0.1540 0.092 Uiso calc R 1 1 . .
    C C8 0.4389(2) 0.91510(11) 0.1311(2) 0.0385(5) Uani d . 1 1 . .
    H H8 0.3568 0.8941 0.0667 0.046 Uiso calc R 1 1 . .
    C C9 0.3749(2) 0.94455(12) 0.2722(2) 0.0444(5) Uani d . 1 1 . .
    H H9 0.3382 0.9896 0.2576 0.053 Uiso calc R 1 1 . .
    C C10 0.2888(3) 0.89133(16) 0.4821(2) 0.0579(7) Uani d . 1 1 . .
    C C11 0.5109(2) 0.93842(12) 0.3919(2) 0.0448(5) Uani d . 1 1 . .
    H H11 0.5512 0.9815 0.4227 0.054 Uiso calc R 1 1 . .
    C C12 0.5534(2) 0.86545(11) 0.2003(2) 0.0371(5) Uani d . 1 1 . .
    H H12 0.4946 0.8287 0.2394 0.045 Uiso calc R 1 1 . .
    C C13 0.1895(4) 0.9367(2) 0.5694(3) 0.0944(12) Uani d . 1 1 . .
    H H13A 0.2072 0.9285 0.6758 0.142 Uiso calc R 1 1 . .
    H H13B 0.0816 0.9295 0.5401 0.142 Uiso calc R 1 1 . .
    H H13C 0.2165 0.9812 0.5481 0.142 Uiso calc R 1 1 . .
    C C14 0.2592(5) 0.8205(2) 0.5147(5) 0.1105(13) Uani d . 1 1 . .
    H H14A 0.3315 0.7940 0.4630 0.166 Uiso calc R 1 1 . .
    H H14B 0.1546 0.8094 0.4802 0.166 Uiso calc R 1 1 . .
    H H14C 0.2727 0.8129 0.6217 0.166 Uiso calc R 1 1 . .
    C C15 0.6747(2) 0.83868(11) 0.0969(2) 0.0348(5) Uani d . 1 1 . .
    H H15 0.6642 0.8626 0.0009 0.042 Uiso calc R 1 1 . .
    C C16 0.8441(2) 0.84394(11) 0.1576(2) 0.0358(5) Uani d . 1 1 . .
    H H16 0.8497 0.8358 0.2669 0.043 Uiso calc R 1 1 . .
    C C17 0.9220(2) 0.90903(12) 0.1268(3) 0.0475(6) Uani d . 1 1 . .
    H H17A 0.9987 0.9196 0.2078 0.057 Uiso calc R 1 1 . .
    H H17B 0.8451 0.9438 0.1190 0.057 Uiso calc R 1 1 . .
    C C18 1.0597(3) 0.81554(12) 0.0079(3) 0.0522(6) Uani d . 1 1 . .
    H H18A 1.0795 0.7891 -0.0799 0.063 Uiso calc R 1 1 . .
    H H18B 1.1515 0.8145 0.0770 0.063 Uiso calc R 1 1 . .
    C C19 0.8148(2) 0.74831(11) -0.0048(2) 0.0346(5) Uani d . 1 1 . .
    C C20 0.6583(2) 0.76627(10) 0.0622(2) 0.0361(5) Uani d . 1 1 . .
    H H20 0.6520 0.7429 0.1583 0.043 Uiso calc R 1 1 . .
    C C21 0.5169(3) 0.74830(13) -0.0381(3) 0.0469(6) Uani d . 1 1 A .
    C C24 0.8642(2) 0.67578(11) 0.0284(2) 0.0402(5) Uani d . 1 1 . .
    C C25 0.9027(3) 0.64571(11) -0.1152(3) 0.0447(5) Uani d . 1 1 . .
    C C26 0.9563(3) 0.58507(13) -0.1508(3) 0.0633(7) Uani d . 1 1 . .
    H H26 0.9807 0.5543 -0.0758 0.076 Uiso calc R 1 1 . .
    C C27 0.9734(4) 0.57065(14) -0.3031(3) 0.0784(9) Uani d . 1 1 . .
    H H27 1.0113 0.5297 -0.3286 0.094 Uiso calc R 1 1 . .
    C C28 0.9366(4) 0.61442(15) -0.4160(3) 0.0701(8) Uani d . 1 1 . .
    H H28 0.9489 0.6026 -0.5160 0.084 Uiso calc R 1 1 . .
    C C29 0.8805(3) 0.67706(13) -0.3835(3) 0.0501(6) Uani d . 1 1 . .
    C C30 0.8345(3) 0.72664(15) -0.4870(3) 0.0603(7) Uani d . 1 1 . .
    H H30 0.8428 0.7201 -0.5902 0.072 Uiso calc R 1 1 . .
    C C31 0.7775(3) 0.78419(14) -0.4354(3) 0.0606(7) Uani d . 1 1 . .
    H H31 0.7448 0.8160 -0.5054 0.073 Uiso calc R 1 1 . .
    C C32 0.7663(3) 0.79738(13) -0.2803(2) 0.0505(6) Uani d . 1 1 . .
    H H32 0.7273 0.8373 -0.2490 0.061 Uiso calc R 1 1 . .
    C C33 0.8127(2) 0.75142(11) -0.1771(2) 0.0371(5) Uani d . 1 1 . .
    C C34 0.8683(2) 0.69111(11) -0.2306(2) 0.0411(5) Uani d . 1 1 . .
    N N1 0.92549(18) 0.79087(9) 0.08164(18) 0.0381(4) Uani d . 1 1 . .
    O O1 0.4185(2) 0.78642(10) -0.0821(2) 0.0725(6) Uani d . 1 1 . .
    O O3 0.8674(2) 0.65153(8) 0.15251(18) 0.0547(4) Uani d . 1 1 . .
    O O4 0.52013(16) 0.96312(8) 0.05080(16) 0.0437(4) Uani d . 1 1 . .
    O O5 0.62621(14) 0.90082(8) 0.32626(14) 0.0443(4) Uani d . 1 1 . .
    O O6 0.44787(17) 0.90588(11) 0.51319(16) 0.0641(5) Uani d . 1 1 . .
    O O7 0.26019(15) 0.90235(10) 0.32494(15) 0.0540(4) Uani d . 1 1 . .
    S S1 1.01420(7) 0.89962(4) -0.04894(7) 0.05884(19) Uani d . 1 1 . .
    O O2 0.5175(2) 0.68557(9) -0.0717(2) 0.0714(5) Uani d D 1 1 . .
    C C22' 0.3864(13) 0.6486(8) -0.1444(12) 0.086(3) Uani d PDU 0.450(7) 1 A 1
    H H22A 0.2876 0.6703 -0.1319 0.103 Uiso calc PR 0.450(7) 1 A 1
    H H22B 0.3818 0.6044 -0.1052 0.103 Uiso calc PR 0.450(7) 1 A 1
    C C23' 0.4283(13) 0.6493(6) -0.3035(11) 0.1009(19) Uani d PDU 0.450(7) 1 A 1
    H H23A 0.4392 0.6937 -0.3366 0.151 Uiso calc PR 0.450(7) 1 A 1
    H H23B 0.3478 0.6281 -0.3653 0.151 Uiso calc PR 0.450(7) 1 A 1
    H H23C 0.5251 0.6265 -0.3124 0.151 Uiso calc PR 0.450(7) 1 A 1
    C C22 0.3883(11) 0.6700(5) -0.1829(12) 0.086(3) Uani d PDU 0.550(7) 1 A 2
    H H22C 0.2916 0.6651 -0.1326 0.103 Uiso calc PR 0.550(7) 1 A 2
    H H22D 0.3754 0.7047 -0.2572 0.103 Uiso calc PR 0.550(7) 1 A 2
    C C23 0.4290(11) 0.6083(4) -0.2567(10) 0.1009(19) Uani d PDU 0.550(7) 1 A 2
    H H23D 0.5275 0.6131 -0.3016 0.151 Uiso calc PR 0.550(7) 1 A 2
    H H23E 0.3499 0.5977 -0.3338 0.151 Uiso calc PR 0.550(7) 1 A 2
    H H23F 0.4362 0.5739 -0.1828 0.151 Uiso calc PR 0.550(7) 1 A 2
loop_
    _atom_site_aniso_label
    _atom_site_aniso_U_11
    _atom_site_aniso_U_22
    _atom_site_aniso_U_33
    _atom_site_aniso_U_12
    _atom_site_aniso_U_13
    _atom_site_aniso_U_23
    C1 0.0573(19) 0.134(3) 0.098(2) 0.0049(18) 0.0028(16) 0.065(2)
    C2 0.079(2) 0.175(5) 0.117(3) -0.009(3) 0.015(2) 0.080(3)
    C3 0.129(4) 0.115(4) 0.122(3) -0.018(3) 0.051(3) 0.036(3)
    C4 0.175(5) 0.071(2) 0.125(3) 0.031(3) 0.077(3) 0.037(2)
    C5 0.092(2) 0.084(2) 0.087(2) 0.0304(19) 0.0397(19) 0.0205(19)
    C6 0.0566(15) 0.079(2) 0.0437(14) 0.0024(14) 0.0009(11) 0.0184(14)
    C7 0.0585(17) 0.111(3) 0.0592(17) -0.0106(17) -0.0081(13) 0.0336(17)
    C8 0.0280(9) 0.0504(15) 0.0372(11) -0.0020(9) 0.0039(8) 0.0018(10)
    C9 0.0380(12) 0.0514(14) 0.0445(13) 0.0096(10) 0.0072(10) 0.0016(11)
    C10 0.0417(12) 0.090(2) 0.0424(12) 0.0033(14) 0.0073(10) 0.0081(14)
    C11 0.0417(12) 0.0520(14) 0.0411(12) 0.0047(10) 0.0071(10) -0.0068(11)
    C12 0.0296(10) 0.0476(14) 0.0345(11) -0.0010(9) 0.0036(9) -0.0028(9)
    C13 0.0661(18) 0.170(4) 0.0487(16) 0.029(2) 0.0149(14) -0.0141(19)
    C14 0.119(3) 0.109(3) 0.105(3) -0.024(2) 0.013(2) 0.036(2)
    C15 0.0286(10) 0.0455(13) 0.0305(10) 0.0004(9) 0.0021(8) 0.0014(9)
    C16 0.0313(10) 0.0418(12) 0.0345(11) -0.0003(9) 0.0028(9) -0.0012(9)
    C17 0.0340(10) 0.0476(15) 0.0608(14) -0.0032(11) 0.0013(9) -0.0043(12)
    C18 0.0345(12) 0.0582(16) 0.0648(15) -0.0015(11) 0.0107(10) -0.0054(13)
    C19 0.0321(10) 0.0377(11) 0.0346(11) 0.0023(9) 0.0052(8) 0.0009(9)
    C20 0.0321(10) 0.0452(13) 0.0317(11) -0.0022(9) 0.0065(8) -0.0009(9)
    C21 0.0345(12) 0.0538(15) 0.0527(14) -0.0048(11) 0.0055(10) -0.0127(12)
    C24 0.0371(11) 0.0436(13) 0.0401(12) 0.0022(10) 0.0035(9) 0.0069(10)
    C25 0.0463(13) 0.0412(13) 0.0468(13) 0.0013(10) 0.0054(10) 0.0007(10)
    C26 0.089(2) 0.0420(15) 0.0600(17) 0.0096(14) 0.0137(14) 0.0007(12)
    C27 0.117(2) 0.0443(16) 0.076(2) 0.0183(17) 0.0216(18) -0.0119(15)
    C28 0.094(2) 0.0634(19) 0.0549(16) 0.0003(16) 0.0226(15) -0.0207(15)
    C29 0.0542(14) 0.0567(16) 0.0404(13) -0.0010(12) 0.0104(10) -0.0077(12)
    C30 0.0706(17) 0.078(2) 0.0330(13) 0.0014(15) 0.0098(12) -0.0029(13)
    C31 0.0716(17) 0.0724(19) 0.0383(13) 0.0173(15) 0.0068(11) 0.0142(13)
    C32 0.0549(14) 0.0560(16) 0.0416(13) 0.0129(12) 0.0100(10) 0.0027(12)
    C33 0.0342(11) 0.0409(12) 0.0367(11) 0.0032(9) 0.0061(8) 0.0009(10)
    C34 0.0391(11) 0.0434(14) 0.0414(12) -0.0023(10) 0.0073(9) -0.0011(10)
    N1 0.0274(8) 0.0453(11) 0.0420(10) 0.0013(8) 0.0058(7) -0.0026(9)
    O1 0.0433(10) 0.0815(14) 0.0902(14) 0.0097(10) -0.0177(9) -0.0275(12)
    O3 0.0681(11) 0.0518(10) 0.0443(10) 0.0055(8) 0.0057(8) 0.0112(8)
    O4 0.0403(8) 0.0511(10) 0.0394(8) -0.0005(7) 0.0001(6) 0.0072(7)
    O5 0.0342(7) 0.0624(10) 0.0358(7) 0.0096(8) -0.0017(6) -0.0075(8)
    O6 0.0459(9) 0.1101(15) 0.0364(8) 0.0056(10) 0.0033(6) 0.0089(10)
    O7 0.0340(7) 0.0880(12) 0.0405(8) -0.0025(9) 0.0080(6) 0.0014(9)
    S1 0.0471(3) 0.0637(4) 0.0672(4) -0.0115(3) 0.0167(3) 0.0101(4)
    O2 0.0556(11) 0.0612(13) 0.0963(14) -0.0141(9) -0.0061(10) -0.0252(11)
    C22' 0.079(2) 0.057(7) 0.119(5) -0.017(3) -0.024(3) -0.027(5)
    C23' 0.121(4) 0.081(5) 0.096(4) 0.002(5) -0.032(4) -0.024(4)
    C22 0.079(2) 0.057(7) 0.119(5) -0.017(3) -0.024(3) -0.027(5)
    C23 0.121(4) 0.081(5) 0.096(4) 0.002(5) -0.032(4) -0.024(4)
_geom_special_details
;
All e.s.d.'s (except the e.s.d. in the dihedral angle between two l.s. planes)
are estimated using the full covariance matrix. The cell e.s.d.'s are taken
into account individually in the estimation of e.s.d.'s in distances, angles
and torsion angles; correlations between e.s.d.'s in cell parameters are only
used when they are defined by crystal symmetry. An approximate (isotropic)
treatment of cell e.s.d.'s is used for estimating e.s.d.'s involving l.s.
planes.
;
loop_
    _geom_bond_atom_site_label_1
    _geom_bond_atom_site_label_2
    _geom_bond_site_symmetry_2
    _geom_bond_distance
    _geom_bond_publ_flag
    C1 C2 . 1.370(5) ?
    C1 C6 . 1.375(4) ?
    C1 H1 . 0.9300 ?
    C2 C3 . 1.344(6) ?
    C2 H2 . 0.9300 ?
    C3 C4 . 1.354(6) ?
    C3 H3 . 0.9300 ?
    C4 C5 . 1.384(5) ?
    C4 H4 . 0.9300 ?
    C5 C6 . 1.359(4) ?
    C5 H5 . 0.9300 ?
    C6 C7 . 1.484(4) ?
    C7 O4 . 1.415(3) ?
    C7 H7A . 0.9700 ?
    C7 H7B . 0.9700 ?
    C8 O4 . 1.419(3) ?
    C8 C9 . 1.517(3) ?
    C8 C12 . 1.518(3) ?
    C8 H8 . 0.9800 ?
    C9 O7 . 1.409(3) ?
    C9 C11 . 1.537(3) ?
    C9 H9 . 0.9800 ?
    C10 O6 . 1.410(3) ?
    C10 O7 . 1.417(3) ?
    C10 C14 . 1.501(4) ?
    C10 C13 . 1.503(4) ?
    C11 O6 . 1.398(3) ?
    C11 O5 . 1.406(3) ?
    C11 H11 . 0.9800 ?
    C12 O5 . 1.441(2) ?
    C12 C15 . 1.526(3) ?
    C12 H12 . 0.9800 ?
    C13 H13A . 0.9600 ?
    C13 H13B . 0.9600 ?
    C13 H13C . 0.9600 ?
    C14 H14A . 0.9600 ?
    C14 H14B . 0.9600 ?
    C14 H14C . 0.9600 ?
    C15 C20 . 1.517(3) ?
    C15 C16 . 1.526(3) ?
    C15 H15 . 0.9800 ?
    C16 N1 . 1.474(3) ?
    C16 C17 . 1.521(3) ?
    C16 H16 . 0.9800 ?
    C17 S1 . 1.795(2) ?
    C17 H17A . 0.9700 ?
    C17 H17B . 0.9700 ?
    C18 N1 . 1.447(3) ?
    C18 S1 . 1.827(3) ?
    C18 H18A . 0.9700 ?
    C18 H18B . 0.9700 ?
    C19 N1 . 1.471(3) ?
    C19 C33 . 1.525(3) ?
    C19 C20 . 1.544(3) ?
    C19 C24 . 1.566(3) ?
    C20 C21 . 1.508(3) ?
    C20 H20 . 0.9800 ?
    C21 O1 . 1.198(3) ?
    C21 O2 . 1.317(3) ?
    C24 O3 . 1.204(3) ?
    C24 C25 . 1.466(3) ?
    C25 C26 . 1.366(3) ?
    C25 C34 . 1.399(3) ?
    C26 C27 . 1.396(4) ?
    C26 H26 . 0.9300 ?
    C27 C28 . 1.365(4) ?
    C27 H27 . 0.9300 ?
    C28 C29 . 1.404(4) ?
    C28 H28 . 0.9300 ?
    C29 C34 . 1.393(3) ?
    C29 C30 . 1.408(4) ?
    C30 C31 . 1.363(4) ?
    C30 H30 . 0.9300 ?
    C31 C32 . 1.408(3) ?
    C31 H31 . 0.9300 ?
    C32 C33 . 1.355(3) ?
    C32 H32 . 0.9300 ?
    C33 C34 . 1.414(3) ?
    O2 C22' . 1.473(7) ?
    O2 C22 . 1.475(6) ?
    C22' C23' . 1.474(10) ?
    C22' H22A . 0.9700 ?
    C22' H22B . 0.9700 ?
    C23' H23A . 0.9600 ?
    C23' H23B . 0.9600 ?
    C23' H23C . 0.9600 ?
    C22 C23 . 1.471(9) ?
    C22 H22C . 0.9700 ?
    C22 H22D . 0.9700 ?
    C23 H23D . 0.9600 ?
    C23 H23E . 0.9600 ?
    C23 H23F . 0.9600 ?
loop_
    _geom_angle_atom_site_label_1
    _geom_angle_atom_site_label_2
    _geom_angle_atom_site_label_3
    _geom_angle_site_symmetry_1
    _geom_angle_site_symmetry_3
    _geom_angle
    _geom_angle_publ_flag
    C2 C1 C6 . . 121.1(4) ?
    C2 C1 H1 . . 119.4 ?
    C6 C1 H1 . . 119.4 ?
    C3 C2 C1 . . 120.1(4) ?
    C3 C2 H2 . . 119.9 ?
    C1 C2 H2 . . 119.9 ?
    C2 C3 C4 . . 119.9(4) ?
    C2 C3 H3 . . 120.1 ?
    C4 C3 H3 . . 120.1 ?
    C3 C4 C5 . . 120.3(4) ?
    C3 C4 H4 . . 119.9 ?
    C5 C4 H4 . . 119.9 ?
    C6 C5 C4 . . 120.5(3) ?
    C6 C5 H5 . . 119.8 ?
    C4 C5 H5 . . 119.8 ?
    C5 C6 C1 . . 117.9(3) ?
    C5 C6 C7 . . 121.5(3) ?
    C1 C6 C7 . . 120.5(3) ?
    O4 C7 C6 . . 110.0(2) ?
    O4 C7 H7A . . 109.7 ?
    C6 C7 H7A . . 109.7 ?
    O4 C7 H7B . . 109.7 ?
    C6 C7 H7B . . 109.7 ?
    H7A C7 H7B . . 108.2 ?
    O4 C8 C9 . . 110.44(18) ?
    O4 C8 C12 . . 109.82(16) ?
    C9 C8 C12 . . 100.97(16) ?
    O4 C8 H8 . . 111.7 ?
    C9 C8 H8 . . 111.7 ?
    C12 C8 H8 . . 111.7 ?
    O7 C9 C8 . . 108.83(19) ?
    O7 C9 C11 . . 103.87(17) ?
    C8 C9 C11 . . 103.81(17) ?
    O7 C9 H9 . . 113.2 ?
    C8 C9 H9 . . 113.2 ?
    C11 C9 H9 . . 113.2 ?
    O6 C10 O7 . . 105.64(17) ?
    O6 C10 C14 . . 109.8(3) ?
    O7 C10 C14 . . 108.7(3) ?
    O6 C10 C13 . . 110.0(2) ?
    O7 C10 C13 . . 109.6(2) ?
    C14 C10 C13 . . 112.9(3) ?
    O6 C11 O5 . . 111.7(2) ?
    O6 C11 C9 . . 104.83(17) ?
    O5 C11 C9 . . 106.55(16) ?
    O6 C11 H11 . . 111.2 ?
    O5 C11 H11 . . 111.2 ?
    C9 C11 H11 . . 111.2 ?
    O5 C12 C8 . . 102.65(17) ?
    O5 C12 C15 . . 111.29(15) ?
    C8 C12 C15 . . 116.53(17) ?
    O5 C12 H12 . . 108.7 ?
    C8 C12 H12 . . 108.7 ?
    C15 C12 H12 . . 108.7 ?
    C10 C13 H13A . . 109.5 ?
    C10 C13 H13B . . 109.5 ?
    H13A C13 H13B . . 109.5 ?
    C10 C13 H13C . . 109.5 ?
    H13A C13 H13C . . 109.5 ?
    H13B C13 H13C . . 109.5 ?
    C10 C14 H14A . . 109.5 ?
    C10 C14 H14B . . 109.5 ?
    H14A C14 H14B . . 109.5 ?
    C10 C14 H14C . . 109.5 ?
    H14A C14 H14C . . 109.5 ?
    H14B C14 H14C . . 109.5 ?
    C20 C15 C16 . . 102.45(16) ?
    C20 C15 C12 . . 114.38(17) ?
    C16 C15 C12 . . 115.66(16) ?
    C20 C15 H15 . . 108.0 ?
    C16 C15 H15 . . 108.0 ?
    C12 C15 H15 . . 108.0 ?
    N1 C16 C17 . . 109.70(16) ?
    N1 C16 C15 . . 104.77(16) ?
    C17 C16 C15 . . 114.75(18) ?
    N1 C16 H16 . . 109.1 ?
    C17 C16 H16 . . 109.1 ?
    C15 C16 H16 . . 109.1 ?
    C16 C17 S1 . . 106.38(15) ?
    C16 C17 H17A . . 110.5 ?
    S1 C17 H17A . . 110.5 ?
    C16 C17 H17B . . 110.5 ?
    S1 C17 H17B . . 110.5 ?
    H17A C17 H17B . . 108.6 ?
    N1 C18 S1 . . 106.80(15) ?
    N1 C18 H18A . . 110.4 ?
    S1 C18 H18A . . 110.4 ?
    N1 C18 H18B . . 110.4 ?
    S1 C18 H18B . . 110.4 ?
    H18A C18 H18B . . 108.6 ?
    N1 C19 C33 . . 117.75(17) ?
    N1 C19 C20 . . 102.15(16) ?
    C33 C19 C20 . . 114.44(16) ?
    N1 C19 C24 . . 107.62(16) ?
    C33 C19 C24 . . 102.38(16) ?
    C20 C19 C24 . . 112.68(17) ?
    C21 C20 C15 . . 114.78(18) ?
    C21 C20 C19 . . 113.89(17) ?
    C15 C20 C19 . . 103.72(16) ?
    C21 C20 H20 . . 108.0 ?
    C15 C20 H20 . . 108.0 ?
    C19 C20 H20 . . 108.0 ?
    O1 C21 O2 . . 124.9(2) ?
    O1 C21 C20 . . 124.2(2) ?
    O2 C21 C20 . . 110.9(2) ?
    O3 C24 C25 . . 128.6(2) ?
    O3 C24 C19 . . 123.6(2) ?
    C25 C24 C19 . . 107.87(18) ?
    C26 C25 C34 . . 119.6(2) ?
    C26 C25 C24 . . 132.6(2) ?
    C34 C25 C24 . . 107.80(19) ?
    C25 C26 C27 . . 118.0(3) ?
    C25 C26 H26 . . 121.0 ?
    C27 C26 H26 . . 121.0 ?
    C28 C27 C26 . . 122.4(3) ?
    C28 C27 H27 . . 118.8 ?
    C26 C27 H27 . . 118.8 ?
    C27 C28 C29 . . 121.1(2) ?
    C27 C28 H28 . . 119.5 ?
    C29 C28 H28 . . 119.5 ?
    C34 C29 C28 . . 115.6(2) ?
    C34 C29 C30 . . 116.7(2) ?
    C28 C29 C30 . . 127.6(2) ?
    C31 C30 C29 . . 119.8(2) ?
    C31 C30 H30 . . 120.1 ?
    C29 C30 H30 . . 120.1 ?
    C30 C31 C32 . . 122.5(2) ?
    C30 C31 H31 . . 118.7 ?
    C32 C31 H31 . . 118.7 ?
    C33 C32 C31 . . 119.4(2) ?
    C33 C32 H32 . . 120.3 ?
    C31 C32 H32 . . 120.3 ?
    C32 C33 C34 . . 118.1(2) ?
    C32 C33 C19 . . 133.6(2) ?
    C34 C33 C19 . . 108.30(18) ?
    C29 C34 C25 . . 123.2(2) ?
    C29 C34 C33 . . 123.4(2) ?
    C25 C34 C33 . . 113.27(19) ?
    C18 N1 C19 . . 118.65(18) ?
    C18 N1 C16 . . 111.09(18) ?
    C19 N1 C16 . . 111.32(15) ?
    C7 O4 C8 . . 113.87(18) ?
    C11 O5 C12 . . 108.05(15) ?
    C11 O6 C10 . . 111.37(16) ?
    C9 O7 C10 . . 109.72(17) ?
    C17 S1 C18 . . 87.71(11) ?
    C21 O2 C22' . . 125.8(7) ?
    C21 O2 C22 . . 110.4(4) ?
    O2 C22' C23' . . 101.0(8) ?
    O2 C22' H22A . . 111.6 ?
    C23' C22' H22A . . 111.6 ?
    O2 C22' H22B . . 111.6 ?
    C23' C22' H22B . . 111.6 ?
    H22A C22' H22B . . 109.4 ?
    C23 C22 O2 . . 107.0(7) ?
    C23 C22 H22C . . 110.3 ?
    O2 C22 H22C . . 110.3 ?
    C23 C22 H22D . . 110.3 ?
    O2 C22 H22D . . 110.3 ?
    H22C C22 H22D . . 108.6 ?
    C22 C23 H23D . . 109.5 ?
    C22 C23 H23E . . 109.5 ?
    H23D C23 H23E . . 109.5 ?
    C22 C23 H23F . . 109.5 ?
    H23D C23 H23F . . 109.5 ?
    H23E C23 H23F . . 109.5 ?
loop_
    _geom_torsion_atom_site_label_1
    _geom_torsion_atom_site_label_2
    _geom_torsion_atom_site_label_3
    _geom_torsion_atom_site_label_4
    _geom_torsion_site_symmetry_1
    _geom_torsion_site_symmetry_2
    _geom_torsion_site_symmetry_3
    _geom_torsion_site_symmetry_4
    _geom_torsion
    _geom_torsion_publ_flag
    C6 C1 C2 C3 . . . . -3.2(7) ?
    C1 C2 C3 C4 . . . . -0.6(8) ?
    C2 C3 C4 C5 . . . . 2.2(8) ?
    C3 C4 C5 C6 . . . . 0.0(7) ?
    C4 C5 C6 C1 . . . . -3.6(5) ?
    C4 C5 C6 C7 . . . . 180.0(4) ?
    C2 C1 C6 C5 . . . . 5.3(6) ?
    C2 C1 C6 C7 . . . . -178.3(4) ?
    C5 C6 C7 O4 . . . . -131.1(3) ?
    C1 C6 C7 O4 . . . . 52.6(4) ?
    O4 C8 C9 O7 . . . . 163.47(15) ?
    C12 C8 C9 O7 . . . . -80.38(19) ?
    O4 C8 C9 C11 . . . . -86.4(2) ?
    C12 C8 C9 C11 . . . . 29.8(2) ?
    O7 C9 C11 O6 . . . . -12.6(2) ?
    C8 C9 C11 O6 . . . . -126.3(2) ?
    O7 C9 C11 O5 . . . . 105.99(19) ?
    C8 C9 C11 O5 . . . . -7.8(2) ?
    O4 C8 C12 O5 . . . . 74.99(18) ?
    C9 C8 C12 O5 . . . . -41.62(19) ?
    O4 C8 C12 C15 . . . . -46.9(2) ?
    C9 C8 C12 C15 . . . . -163.49(18) ?
    O5 C12 C15 C20 . . . . 128.42(18) ?
    C8 C12 C15 C20 . . . . -114.4(2) ?
    O5 C12 C15 C16 . . . . 9.7(3) ?
    C8 C12 C15 C16 . . . . 126.9(2) ?
    C20 C15 C16 N1 . . . . 29.11(19) ?
    C12 C15 C16 N1 . . . . 154.21(17) ?
    C20 C15 C16 C17 . . . . 149.47(18) ?
    C12 C15 C16 C17 . . . . -85.4(2) ?
    N1 C16 C17 S1 . . . . 25.76(19) ?
    C15 C16 C17 S1 . . . . -91.84(18) ?
    C16 C15 C20 C21 . . . . -164.34(17) ?
    C12 C15 C20 C21 . . . . 69.7(2) ?
    C16 C15 C20 C19 . . . . -39.46(19) ?
    C12 C15 C20 C19 . . . . -165.40(15) ?
    N1 C19 C20 C21 . . . . 160.00(19) ?
    C33 C19 C20 C21 . . . . 31.6(3) ?
    C24 C19 C20 C21 . . . . -84.8(2) ?
    N1 C19 C20 C15 . . . . 34.54(19) ?
    C33 C19 C20 C15 . . . . -93.84(19) ?
    C24 C19 C20 C15 . . . . 149.72(17) ?
    C15 C20 C21 O1 . . . . -4.0(3) ?
    C19 C20 C21 O1 . . . . -123.3(3) ?
    C15 C20 C21 O2 . . . . 175.35(19) ?
    C19 C20 C21 O2 . . . . 56.0(3) ?
    N1 C19 C24 O3 . . . . 61.5(3) ?
    C33 C19 C24 O3 . . . . -173.8(2) ?
    C20 C19 C24 O3 . . . . -50.3(3) ?
    N1 C19 C24 C25 . . . . -118.61(18) ?
    C33 C19 C24 C25 . . . . 6.1(2) ?
    C20 C19 C24 C25 . . . . 129.55(18) ?
    O3 C24 C25 C26 . . . . -2.4(4) ?
    C19 C24 C25 C26 . . . . 177.7(3) ?
    O3 C24 C25 C34 . . . . 174.8(2) ?
    C19 C24 C25 C34 . . . . -5.0(2) ?
    C34 C25 C26 C27 . . . . -0.5(4) ?
    C24 C25 C26 C27 . . . . 176.5(3) ?
    C25 C26 C27 C28 . . . . -0.9(5) ?
    C26 C27 C28 C29 . . . . 0.7(5) ?
    C27 C28 C29 C34 . . . . 1.1(4) ?
    C27 C28 C29 C30 . . . . -178.4(3) ?
    C34 C29 C30 C31 . . . . -1.6(4) ?
    C28 C29 C30 C31 . . . . 177.8(3) ?
    C29 C30 C31 C32 . . . . 1.8(4) ?
    C30 C31 C32 C33 . . . . -0.3(4) ?
    C31 C32 C33 C34 . . . . -1.2(3) ?
    C31 C32 C33 C19 . . . . -178.8(2) ?
    N1 C19 C33 C32 . . . . -69.6(3) ?
    C20 C19 C33 C32 . . . . 50.4(3) ?
    C24 C19 C33 C32 . . . . 172.7(2) ?
    N1 C19 C33 C34 . . . . 112.6(2) ?
    C20 C19 C33 C34 . . . . -127.35(19) ?
    C24 C19 C33 C34 . . . . -5.1(2) ?
    C28 C29 C34 C25 . . . . -2.6(3) ?
    C30 C29 C34 C25 . . . . 176.9(2) ?
    C28 C29 C34 C33 . . . . -179.3(2) ?
    C30 C29 C34 C33 . . . . 0.1(3) ?
    C26 C25 C34 C29 . . . . 2.4(4) ?
    C24 C25 C34 C29 . . . . -175.3(2) ?
    C26 C25 C34 C33 . . . . 179.4(2) ?
    C24 C25 C34 C33 . . . . 1.7(3) ?
    C32 C33 C34 C29 . . . . 1.3(3) ?
    C19 C33 C34 C29 . . . . 179.4(2) ?
    C32 C33 C34 C25 . . . . -175.8(2) ?
    C19 C33 C34 C25 . . . . 2.4(3) ?
    S1 C18 N1 C19 . . . . 100.49(19) ?
    S1 C18 N1 C16 . . . . -30.4(2) ?
    C33 C19 N1 C18 . . . . -21.1(3) ?
    C20 C19 N1 C18 . . . . -147.37(18) ?
    C24 C19 N1 C18 . . . . 93.8(2) ?
    C33 C19 N1 C16 . . . . 109.69(19) ?
    C20 C19 N1 C16 . . . . -16.6(2) ?
    C24 C19 N1 C16 . . . . -135.40(17) ?
    C17 C16 N1 C18 . . . . 3.3(2) ?
    C15 C16 N1 C18 . . . . 126.92(18) ?
    C17 C16 N1 C19 . . . . -131.35(17) ?
    C15 C16 N1 C19 . . . . -7.7(2) ?
    C6 C7 O4 C8 . . . . -178.8(2) ?
    C9 C8 O4 C7 . . . . -113.4(2) ?
    C12 C8 O4 C7 . . . . 136.1(2) ?
    O6 C11 O5 C12 . . . . 94.59(19) ?
    C9 C11 O5 C12 . . . . -19.3(2) ?
    C8 C12 O5 C11 . . . . 38.9(2) ?
    C15 C12 O5 C11 . . . . 164.21(18) ?
    O5 C11 O6 C10 . . . . -115.1(2) ?
    C9 C11 O6 C10 . . . . -0.1(3) ?
    O7 C10 O6 C11 . . . . 12.7(3) ?
    C14 C10 O6 C11 . . . . 129.8(3) ?
    C13 C10 O6 C11 . . . . -105.4(3) ?
    C8 C9 O7 C10 . . . . 131.1(2) ?
    C11 C9 O7 C10 . . . . 21.0(2) ?
    O6 C10 O7 C9 . . . . -21.5(3) ?
    C14 C10 O7 C9 . . . . -139.2(2) ?
    C13 C10 O7 C9 . . . . 97.0(3) ?
    C16 C17 S1 C18 . . . . -36.36(15) ?
    N1 C18 S1 C17 . . . . 38.98(17) ?
    O1 C21 O2 C22' . . . . -11.9(7) ?
    C20 C21 O2 C22' . . . . 168.8(6) ?
    O1 C21 O2 C22 . . . . 5.5(6) ?
    C20 C21 O2 C22 . . . . -173.8(6) ?
    C21 O2 C22' C23' . . . . 97.2(11) ?
    C22 O2 C22' C23' . . . . 47.9(17) ?
    C21 O2 C22 C23 . . . . 159.1(8) ?
    C22' O2 C22 C23 . . . . -62(2) ?
loop_
    _geom_hbond_atom_site_label_D
    _geom_hbond_atom_site_label_H
    _geom_hbond_atom_site_label_A
    _geom_hbond_site_symmetry_A
    _geom_hbond_distance_DH
    _geom_hbond_distance_HA
    _geom_hbond_distance_DA
    _geom_hbond_angle_DHA
    C5 H5 O3 2_655 0.93 2.51 3.375(4) 155
    C17 H17A O7 1_655 0.97 2.44 3.309(3) 148
    C23 H23F O4 2_645 0.96 2.57 3.497(9) 163
    C31 H31 O5 1_554 0.93 2.47 3.393(4) 173
