# Supplementary material for: Ethyl 7′-(6-benz­yloxy-2,2-dimethyl­tetra­hydro­furo[3,2-d][1,3]dioxol-5-yl)-2-oxo-5′,6′,7′,7a’-tetra­hydro-1′H,2H-spiro­[acenaphthyl­ene-1,5′-pyrrolo­[1,2-c][1,3]thia­zole]-6′-carboxyl­ate
Source: Acta Crystallogr Sect E Struct Rep Online. 2012 Jul 21;68(Pt 8):o2505–6. doi: 10.1107/S1600536812032291 (PMC3414958; doi:10.1107/S1600536812032291)
Supplement: Supplementary file 2 [file e-68-o2505-Isup2.hkl]

# 
# h,k,l, Fc-squared, Fo-squared, sigma(Fo-squared) and status flag 
# 
data_I
_shelx_title ' JAGADEESAN206 in P2(1)' 
_shelx_refln_list_code          4 
_shelx_F_calc_maximum      123.91 
_exptl_crystal_F_000       636.00 
_reflns_d_resolution_high  0.8410 
 
loop_ 
 _symmetry_equiv_pos_as_xyz 
 'x, y, z' 
 '-x, y+1/2, -z' 
 
_cell_length_a     8.5880 
_cell_length_b    20.4460 
_cell_length_c     8.8510 
_cell_angle_alpha  90.000 
_cell_angle_beta   93.282 
_cell_angle_gamma  90.000 
 
_shelx_F_squared_multiplier     1.000 
 
loop_ 
 _refln_index_h 
 _refln_index_k 
 _refln_index_l 
 _refln_F_squared_calc 
 _refln_F_squared_meas 
 _refln_F_squared_sigma 
 _refln_observed_status 
   0 -24   0       13.18        6.04      4.77 o 
   1 -24   0        5.14        9.61      3.71 o 
   1 -23   0        9.42        8.17      4.92 o 
   2 -23   0        9.66       12.71      5.40 o 
   3 -23   0        5.41       13.50      5.24 o 
   0 -22   0       13.08       16.52      5.24 o 
   1 -22   0        6.97        7.35      5.24 o 
   2 -22   0       23.81       27.01      4.27 o 
   3 -22   0       50.09       62.28      7.94 o 
   4 -22   0        4.52        2.22      3.97 o 
   1 -21   0       18.01       18.88      5.08 o 
   2 -21   0       23.27       23.97      2.70 o 
   3 -21   0        4.34        8.74      4.45 o 
   4 -21   0       11.78        3.49      4.29 o 
   5 -21   0        3.83       14.77      4.92 o 
   0 -20   0      115.53      112.19      9.38 o 
   1 -20   0       29.86       35.90      4.21 o 
   2 -20   0        2.63        1.74      1.81 o 
   3 -20   0        8.02        8.90      2.47 o 
   4 -20   0        1.90        2.27      2.29 o 
   5 -20   0       18.74       21.29      3.36 o 
   1 -19   0       50.41       53.64      6.59 o 
   2 -19   0       51.68       49.79      3.18 o 
   3 -19   0        3.40        4.72      1.79 o 
   4 -19   0        5.42        3.49      3.34 o 
   5 -19   0        1.69        0.52      2.14 o 
   6 -19   0        5.39        3.41      5.88 o 
   0 -18   0      478.08      475.44     21.63 o 
   1 -18   0       28.84       24.91      3.48 o 
   2 -18   0       90.88       90.93      5.51 o 
   3 -18   0      131.41      129.36      4.91 o 
   4 -18   0       42.17       46.07      3.82 o 
   5 -18   0       10.18        8.46      2.62 o 
   6 -18   0        2.33        3.64      3.89 o 
   1 -17   0       38.29       32.23      6.43 o 
   2 -17   0       41.76       45.25      6.43 o 
   3 -17   0        7.89        7.96      1.84 o 
   4 -17   0       31.42       35.71      3.39 o 
   5 -17   0       34.75       30.00      3.65 o 
   6 -17   0        9.48       13.86      2.91 o 
   7 -17   0        5.98       -1.59      3.18 o 
   0 -16   0      179.44      173.88     10.01 o 
   1 -16   0       17.01       16.42      2.69 o 
   2 -16   0       36.11       38.14      3.59 o 
   3 -16   0      265.06      262.35     10.35 o 
   4 -16   0       11.49       10.20      2.40 o 
   5 -16   0        7.02        8.76      2.40 o 
   6 -16   0       57.22       55.93      4.38 o 
   7 -16   0       27.37       29.74      3.71 o 
   1 -15   0       19.42       21.75      2.70 o 
   2 -15   0      138.06      141.17      9.30 o 
   3 -15   0       22.88       27.75      2.80 o 
   4 -15   0      291.11      264.94      7.70 o 
   5 -15   0      126.47      136.42     14.46 o 
   6 -15   0       47.53       47.35      3.98 o 
   7 -15   0       11.60       13.58      2.96 o 
   8 -15   0       11.14       11.60      3.81 o 
   0 -14   0      433.92      446.90     18.61 o 
   1 -14   0        4.78        5.72      1.83 o 
   2 -14   0       29.73       34.83      3.14 o 
   3 -14   0       69.50       69.63      3.22 o 
   4 -14   0      112.58      116.00     10.64 o 
   5 -14   0        2.89        5.76      2.13 o 
   6 -14   0      129.72      127.04      6.12 o 
   7 -14   0       21.21       23.62      5.16 o 
   8 -14   0       19.34       21.13      4.13 o 
   1 -13   0       29.99       38.39      3.42 o 
   2 -13   0        0.83       -1.05      1.40 o 
   3 -13   0       40.21       48.33      2.36 o 
   4 -13   0      202.78      214.78      5.44 o 
   5 -13   0      442.90      456.48     13.08 o 
   6 -13   0       32.02       35.53      3.46 o 
   7 -13   0        3.91        4.69      2.78 o 
   8 -13   0       11.53       10.01      3.49 o 
   0 -12   0      772.64      696.98     26.45 o 
   1 -12   0      685.52      686.99     15.44 o 
   2 -12   0       24.06       21.36      1.82 o 
   3 -12   0      245.07      247.12      6.26 o 
   4 -12   0      106.81      112.85      3.58 o 
   5 -12   0      110.30      119.23      5.09 o 
   6 -12   0      198.77      199.05      7.47 o 
   7 -12   0       23.12       28.28      4.13 o 
   8 -12   0        0.13        0.64      2.54 o 
   1 -11   0      761.94      802.10     17.57 o 
   2 -11   0        7.62        8.29      1.31 o 
   3 -11   0       91.96       85.40      2.67 o 
   4 -11   0       30.04       34.25      1.85 o 
   5 -11   0      366.16      344.87      7.52 o 
   6 -11   0      285.97      292.97      9.26 o 
   7 -11   0      279.51      265.63     12.40 o 
   8 -11   0       26.24       27.96      3.97 o 
   9 -11   0       57.68       54.97      5.40 o 
   0 -10   0      657.20      670.87     24.38 o 
   1 -10   0      255.48      252.42      7.97 o 
   2 -10   0      487.85      502.55      8.57 o 
   3 -10   0     1055.40     1045.55     16.64 o 
   4 -10   0      375.73      395.72      7.22 o 
   5 -10   0       21.66       21.35      1.88 o 
   6 -10   0      208.76      224.88      9.32 o 
   7 -10   0       45.92       53.70      4.93 o 
   8 -10   0       39.34       40.67      4.29 o 
   9 -10   0       10.79       15.25      3.34 o 
   1  -9   0      269.73      276.25      6.89 o 
   2  -9   0      142.58      142.27      3.24 o 
   3  -9   0       69.48       82.51      3.45 o 
   4  -9   0      251.02      263.86      5.21 o 
   5  -9   0       71.32       67.70      2.31 o 
   6  -9   0       17.82       23.30      2.61 o 
   7  -9   0      222.41      211.24     10.01 o 
   8  -9   0       72.55       58.79      4.93 o 
   9  -9   0        1.44        2.54      2.38 o 
   0  -8   0     4505.77     4737.52    135.72 o 
   1  -8   0      399.24      405.85      8.18 o 
   2  -8   0      216.60      237.11      4.63 o 
   3  -8   0      743.09      752.58     12.03 o 
   4  -8   0       32.52       35.47      1.77 o 
   5  -8   0      143.95      150.09      3.79 o 
   6  -8   0      250.61      234.62      8.54 o 
   7  -8   0       85.42       92.20      5.16 o 
   8  -8   0       71.23       66.10      4.93 o 
   9  -8   0       33.14       24.15      3.18 o 
   1  -7   0      341.47      334.06      6.75 o 
   2  -7   0     1627.87     1634.08     24.60 o 
   3  -7   0      308.12      302.68      6.13 o 
   4  -7   0      442.15      459.35      7.90 o 
   5  -7   0      106.01      101.16      2.84 o 
   6  -7   0      628.71      617.20     32.87 o 
   7  -7   0      118.31      109.82      4.48 o 
   8  -7   0      146.93      142.25      5.15 o 
   9  -7   0       81.45       77.85      4.93 o 
   0  -6   0     3571.65     3516.38     91.26 o 
   1  -6   0      421.04      397.45      6.83 o 
   2  -6   0      663.97      640.11     10.18 o 
   3  -6   0      604.07      572.76     10.28 o 
   4  -6   0     1064.14     1097.39     16.97 o 
   5  -6   0      871.50      857.44     18.65 o 
   6  -6   0      261.14      254.24      6.34 o 
   7  -6   0      320.15      307.89     11.37 o 
   8  -6   0       11.49        6.77      2.94 o 
   1  -5   0      201.20      187.86      3.56 o 
   2  -5   0      212.18      205.40      4.17 o 
   3  -5   0      909.68      930.31     14.35 o 
   4  -5   0      365.73      382.45     12.31 o 
   5  -5   0      843.12      835.95     16.62 o 
   6  -5   0      283.57      275.90      7.20 o 
   7  -5   0      188.81      179.75      5.49 o 
   0  -4   0     7829.14     8404.40    197.49 o 
   1  -4   0     1998.68     1924.18     29.25 o 
   2  -4   0     2489.19     2435.15     36.46 o 
   3  -4   0     2588.22     2547.12     37.58 o 
   4  -4   0      165.16      161.98      3.47 o 
   5  -4   0       47.65       43.66      2.09 o 
   6  -4   0      269.58      266.33      5.44 o 
   7  -4   0      337.65      332.01     13.83 o 
   8  -4   0      365.04      365.71     15.11 o 
   1  -3   0     8745.31     8698.42    166.70 o 
   2  -3   0     3915.58     3948.52     53.11 o 
   3  -3   0     1732.35     1766.27     27.35 o 
   4  -3   0      851.88      880.35     14.94 o 
   5  -3   0      108.16      116.15      6.22 o 
   6  -3   0      429.59      393.88     11.25 o 
   7  -3   0      110.60      109.65      6.83 o 
   8  -3   0       14.86       30.98      4.29 o 
   1  -2   0     2848.04     2847.84     42.24 o 
   2  -2   0     2779.25     2751.59     37.14 o 
   3  -2   0     2292.30     2235.07     50.10 o 
   4  -2   0     2007.87     1924.62     63.76 o 
   5  -2   0      334.92      325.27      9.17 o 
   6  -2   0        0.22       -1.99      1.83 o 
   7  -2   0       30.29       24.94      3.65 o 
   8  -2   0       27.59       24.47      3.97 o 
   9  -2   0        4.20        4.29      3.65 o 
  10  -2   0       10.58       19.06      5.24 o 
   1  -1   0     3675.72     3265.11     86.14 o 
   2  -1   0    10946.83    11510.18    339.85 o 
   3  -1   0      833.11      830.70     26.51 o 
   4  -1   0       38.00       34.96      3.34 o 
   5  -1   0     1168.02     1246.30     40.38 o 
   6  -1   0       38.28       32.86      2.69 o 
   7  -1   0       49.72       47.82      4.93 o 
   8  -1   0      306.24      294.75     13.20 o 
   9  -1   0       26.89       27.01      3.81 o 
  10  -1   0       38.73       44.48      6.83 o 
   2   0   0     4662.90     5181.28    154.37 o 
   3   0   0     2082.27     2070.44     63.12 o 
   5   0   0       18.79       27.01      3.50 o 
   8   0   0        0.77        2.82      2.62 o 
   9   0   0        2.87        1.76      2.30 o 
  10   0   0        4.79        5.72      4.13 o 
   1   1   0     3681.78     3132.75    220.20 o 
   2   1   0    10963.26    11393.14    339.72 o 
   3   1   0      838.71      819.87     26.35 o 
   4   1   0       38.62       30.98      3.18 o 
   5   1   0     1162.55     1241.64     40.22 o 
   6   1   0       36.92       32.25      4.13 o 
   7   1   0       51.34       47.19      5.72 o 
   8   1   0      304.79      274.88     15.10 o 
   9   1   0       28.00       30.38      8.42 o 
  10   1   0       38.82       48.14      7.15 o 
   1   2   0     2818.65     2813.67     42.28 o 
   2   2   0     2825.70     2741.89     45.62 o 
   3   2   0     2308.62     2221.29     37.16 o 
   4   2   0     2023.47     1996.88     33.21 o 
   5   2   0      332.77      324.63     14.79 o 
   6   2   0        0.23        0.92      1.67 o 
   7   2   0       31.79       27.96      4.77 o 
   8   2   0       29.02       22.08      5.08 o 
   9   2   0        4.52        7.78      5.48 o 
  10   2   0       10.84       23.67      5.40 o 
   1   3   0     8751.48     8987.20    133.50 o 
   2   3   0     3904.64     3888.41     53.06 o 
   3   3   0     1725.27     1786.63     39.64 o 
   4   3   0      848.65      877.77     15.33 o 
   5   3   0      107.17      118.65      3.72 o 
   6   3   0      434.48      413.09      8.38 o 
   7   3   0      111.86      118.10      3.57 o 
   8   3   0       14.20       15.89      4.77 o 
   9   3   0       33.27       31.93      5.88 o 
  10   3   0        4.44        4.96      3.09 o 
   0   4   0     7817.73     8373.43    254.73 o 
   1   4   0     1960.41     1890.98     29.22 o 
   2   4   0     2495.99     2462.80     36.49 o 
   3   4   0     2550.69     2490.38     34.31 o 
   4   4   0      159.09      160.88      4.15 o 
   5   4   0       44.59       42.40      1.82 o 
   6   4   0      277.78      272.35      5.84 o 
   7   4   0      336.70      333.72      9.02 o 
   8   4   0      367.69      359.72     10.67 o 
   9   4   0       13.76       19.54      5.08 o 
  10   4   0       19.02       32.09      6.04 o 
   1   5   0      202.02      186.91      3.57 o 
   2   5   0      214.70      205.36      4.39 o 
   3   5   0      912.66      921.56     14.33 o 
   4   5   0      365.23      379.78      7.42 o 
   5   5   0      841.03      819.62     14.86 o 
   6   5   0      279.78      273.35      6.03 o 
   7   5   0      187.16      176.10      5.17 o 
   8   5   0        4.49        5.31      1.66 o 
   9   5   0        4.55       10.58      6.43 o 
   0   6   0     3621.31     3563.64    114.97 o 
   1   6   0      409.90      395.24      7.49 o 
   2   6   0      677.02      639.29     11.82 o 
   3   6   0      607.02      561.47     10.49 o 
   4   6   0     1073.90     1080.45     15.44 o 
   5   6   0      879.04      876.81     15.72 o 
   6   6   0      257.43      253.53      5.85 o 
   7   6   0      313.67      302.51      7.87 o 
   8   6   0       10.57        9.37      2.43 o 
   9   6   0       10.83       10.39      2.37 o 
   1   7   0      343.32      338.48      7.72 o 
   2   7   0     1622.55     1597.72     28.37 o 
   3   7   0      311.61      310.10      6.71 o 
   4   7   0      437.72      465.26      7.89 o 
   5   7   0      107.48       96.49      3.32 o 
   6   7   0      627.74      601.25     11.75 o 
   7   7   0      121.41      120.85      5.11 o 
   8   7   0      148.98      148.60      6.60 o 
   9   7   0       81.57       82.86     16.68 o 
   0   8   0     4536.87     4728.58    233.83 o 
   1   8   0      413.30      421.98      9.44 o 
   2   8   0      227.04      235.67      5.65 o 
   3   8   0      737.82      727.43     13.85 o 
   4   8   0       31.68       37.89      1.67 o 
   5   8   0      141.16      146.72      6.29 o 
   6   8   0      247.81      240.07      6.63 o 
   7   8   0       83.98       97.50      5.49 o 
   8   8   0       73.37       74.83      4.99 o 
   9   8   0       33.15       30.71      4.92 o 
   1   9   0      270.81      279.23      7.01 o 
   2   9   0      143.40      143.17      4.13 o 
   3   9   0       69.22       74.04      2.91 o 
   4   9   0      248.63      267.25      5.25 o 
   5   9   0       70.64       65.26      2.52 o 
   6   9   0       17.26       19.88      4.26 o 
   7   9   0      223.69      226.36     17.01 o 
   8   9   0       72.08       77.25      7.39 o 
   9   9   0        1.22       -0.63      6.51 o 
   0  10   0      650.52      619.54     24.70 o 
   1  10   0      257.49      251.96      8.32 o 
   2  10   0      479.58      481.43     11.36 o 
   3  10   0     1058.05     1039.62     19.32 o 
   4  10   0      376.45      389.61      7.28 o 
   5  10   0       22.12       23.34      1.50 o 
   6  10   0      209.26      215.93      8.76 o 
   7  10   0       45.55       47.55      5.96 o 
   8  10   0       37.99       37.86      4.14 o 
   9  10   0       10.30       13.48      4.21 o 
   1  11   0      762.36      797.37     21.41 o 
   2  11   0        7.31        5.05      1.43 o 
   3  11   0       92.58       85.34      3.33 o 
   4  11   0       29.36       35.12      2.96 o 
   5  11   0      369.67      364.02      7.04 o 
   6  11   0      285.00      266.18     19.24 o 
   7  11   0      279.16      273.22     24.48 o 
   8  11   0       25.64       31.71      4.03 o 
   9  11   0       58.57       59.14      7.86 o 
   0  12   0      784.36      690.16     27.09 o 
   1  12   0      688.86      672.01     18.92 o 
   2  12   0       22.86       22.14      2.69 o 
   3  12   0      242.50      240.57      7.54 o 
   4  12   0      103.88      112.42      4.00 o 
   5  12   0      109.56      114.24      6.64 o 
   6  12   0      203.42      204.03      8.96 o 
   7  12   0       23.52       24.14      3.96 o 
   8  12   0        0.13        7.65      3.29 o 
   1  13   0       29.75       36.63      6.35 o 
   2  13   0        0.82        0.74      1.79 o 
   3  13   0       40.18       45.28      3.64 o 
   4  13   0      201.70      212.35      6.08 o 
   5  13   0      446.50      446.35     17.73 o 
   6  13   0       30.98       38.18      8.74 o 
   7  13   0        3.85        4.20      3.00 o 
   8  13   0       11.17       17.15      3.75 o 
   0  14   0      432.47      435.12     19.41 o 
   1  14   0        4.95        2.37      1.85 o 
   2  14   0       28.82       38.13      4.77 o 
   3  14   0       72.61       65.67      4.60 o 
   4  14   0      110.32      115.16      6.04 o 
   5  14   0        3.49        7.32      7.78 o 
   6  14   0      128.67      126.23      7.55 o 
   7  14   0       21.77       23.75      4.20 o 
   8  14   0       18.76       19.17      4.20 o 
   1  15   0       19.22       17.32      3.97 o 
   2  15   0      137.82      139.14     12.16 o 
   3  15   0       22.75       20.89      3.23 o 
   4  15   0      288.43      250.24     14.31 o 
   5  15   0      126.86      129.58      7.65 o 
   6  15   0       46.46       50.28      5.30 o 
   7  15   0       12.13        5.39      3.43 o 
   8  15   0       11.17        9.81      3.92 o 
   0  16   0      180.10      163.39     10.81 o 
   1  16   0       17.39       17.23      3.14 o 
   2  16   0       36.63       37.28      3.98 o 
   3  16   0      263.60      246.28      9.81 o 
   4  16   0       10.59       15.09      4.77 o 
   5  16   0        7.39        9.21      4.45 o 
   6  16   0       55.49       54.96      5.60 o 
   7  16   0       28.01       36.11      5.11 o 
   1  17   0       38.06       28.91      3.87 o 
   2  17   0       41.32       36.01      4.12 o 
   3  17   0        7.66        9.89      3.05 o 
   4  17   0       30.99       38.45      6.35 o 
   5  17   0       34.78       30.82      6.04 o 
   6  17   0        9.13        5.56      4.61 o 
   7  17   0        6.10        2.63      3.82 o 
   0  18   0      482.81      504.08     23.06 o 
   1  18   0       28.77       33.95      4.18 o 
   2  18   0       93.93      106.88      6.44 o 
   3  18   0      128.29      112.35     10.17 o 
   4  18   0       43.71       44.96      7.15 o 
   5  18   0        9.96       10.17      5.08 o 
   6  18   0        2.30       -0.64      4.29 o 
   1  19   0       50.17       44.60      4.99 o 
   2  19   0       51.48       39.30      4.61 o 
   3  19   0        3.28        3.18      4.29 o 
   4  19   0        5.61       -5.56      3.81 o 
   5  19   0        1.78        0.79      4.61 o 
   6  19   0        5.17        5.72      4.92 o 
   0  20   0      114.19      110.60     10.33 o 
   1  20   0       29.70       29.63      4.55 o 
   2  20   0        3.01       11.31      4.45 o 
   3  20   0        8.70       15.09      5.72 o 
   4  20   0        2.16        0.64      4.61 o 
   5  20   0       18.95       14.93      6.04 o 
   1  21   0       18.09       21.17      4.21 o 
   2  21   0       23.50       29.87      6.83 o 
   3  21   0        4.27       -3.34      4.29 o 
   4  21   0       11.72       11.60      5.72 o 
   5  21   0        3.89        5.88      5.24 o 
   0  22   0       12.77       20.49      6.04 o 
   1  22   0        6.62        7.86      3.82 o 
   2  22   0       24.54       38.92      7.63 o 
   3  22   0       50.21       60.69      9.06 o 
   4  22   0        4.22        3.65      5.40 o 
   1  23   0        9.49        5.56      5.56 o 
   2  23   0        9.67        4.29      6.04 o 
   3  23   0        5.28       -6.43      4.29 o 
   0  24   0       13.63        3.65      5.56 o 
   1  24   0        5.10       -2.54      4.92 o 
  -1 -24   1        9.87       12.41      3.87 o 
   0 -24   1        5.76        7.55      3.70 o 
   1 -24   1       12.86       15.55      6.99 o 
  -3 -23   1        2.83        9.37      5.08 o 
  -2 -23   1       20.17       14.93      5.40 o 
  -1 -23   1        9.73        7.87      3.35 o 
   0 -23   1        2.62        2.07      3.03 o 
   1 -23   1        4.25        2.84      3.18 o 
   2 -23   1        1.21       -0.48      3.97 o 
   3 -23   1        3.32        3.49      4.29 o 
  -4 -22   1        8.32       11.91      5.08 o 
  -3 -22   1       43.43       59.58      7.63 o 
  -2 -22   1       34.43       33.41     10.09 o 
  -1 -22   1       35.88       33.78      4.45 o 
   0 -22   1        4.81        3.86      2.96 o 
   1 -22   1       26.54       31.61      4.38 o 
   2 -22   1       21.14       18.75      5.24 o 
   3 -22   1       22.36       34.16      6.35 o 
   4 -22   1        5.00        6.35      4.61 o 
  -5 -21   1       24.14       17.00      5.24 o 
  -4 -21   1       59.08       68.79      8.10 o 
  -3 -21   1       18.53       26.37      5.72 o 
  -2 -21   1       16.77       10.41      3.30 o 
  -1 -21   1       57.86       55.25      5.00 o 
   0 -21   1       21.46       19.44      3.59 o 
   1 -21   1       10.03       15.25      3.48 o 
   2 -21   1       35.91       34.19      4.30 o 
   3 -21   1       17.69       19.05      4.61 o 
   4 -21   1        4.68        2.38      3.57 o 
  -5 -20   1        6.65        8.10      4.45 o 
  -4 -20   1        3.36       -0.64      3.49 o 
  -3 -20   1       33.99       29.23      5.40 o 
  -2 -20   1        6.21        3.76      2.80 o 
  -1 -20   1      106.83      107.30      6.40 o 
   0 -20   1       67.97       69.64      5.39 o 
   1 -20   1       80.33       74.04      5.45 o 
   2 -20   1       10.68       12.47      3.37 o 
   3 -20   1       12.37       14.28      3.65 o 
   4 -20   1       18.99       22.58      3.28 o 
   5 -20   1        4.27        1.60      2.37 o 
  -6 -19   1       11.86       10.96      4.45 o 
  -5 -19   1        5.63        3.81      3.81 o 
  -4 -19   1       17.36       15.24      2.86 o 
  -3 -19   1       31.28       34.17      2.73 o 
  -2 -19   1       73.89       81.02      3.79 o 
  -1 -19   1       41.55       44.08      4.32 o 
   0 -19   1        0.38        4.45      2.70 o 
   1 -19   1       63.04       67.50     11.28 o 
   2 -19   1       33.93       30.99      5.64 o 
   3 -19   1        5.79        6.49      2.47 o 
   4 -19   1       19.50       19.78      3.01 o 
   5 -19   1       10.73       10.47      2.89 o 
   6 -19   1       11.68       11.28      4.61 o 
  -6 -18   1        2.31        2.54      3.49 o 
  -5 -18   1       21.62       26.86      3.30 o 
  -4 -18   1       23.09       27.49      6.43 o 
  -3 -18   1       78.17       72.20      3.64 o 
  -2 -18   1       96.94      107.81      4.20 o 
  -1 -18   1       25.33       26.94      3.73 o 
   0 -18   1      186.15      191.19      8.26 o 
   1 -18   1       46.90       43.28      4.16 o 
   2 -18   1       67.10       69.89      4.94 o 
   3 -18   1      115.47      113.83      4.74 o 
   4 -18   1      106.26      107.16      5.72 o 
   5 -18   1        9.72        5.56      3.57 o 
   6 -18   1       46.50       54.46      4.60 o 
  -7 -17   1       23.69       22.88      4.92 o 
  -6 -17   1       23.04       26.66      3.30 o 
  -5 -17   1       14.94       17.15      3.97 o 
  -4 -17   1        1.72        2.47      1.91 o 
  -3 -17   1       28.92       29.39      2.54 o 
  -2 -17   1       45.90       43.23      2.68 o 
  -1 -17   1       17.37       18.37      3.15 o 
   0 -17   1       63.26       60.80      4.49 o 
   1 -17   1      117.90      128.55      6.35 o 
   2 -17   1        7.53       11.92      2.86 o 
   3 -17   1        9.12       13.78      2.19 o 
   4 -17   1       75.20       68.27      4.52 o 
   5 -17   1       19.48       21.20      4.69 o 
   6 -17   1       59.88       68.87      4.94 o 
   7 -17   1        3.21        6.99      3.97 o 
  -7 -16   1       17.57       15.57      4.29 o 
  -6 -16   1       29.79       27.33      4.92 o 
  -5 -16   1       37.48       45.94      3.85 o 
  -4 -16   1        8.78       11.49      3.57 o 
  -3 -16   1       69.70       71.66      3.52 o 
  -2 -16   1       50.37       54.19      3.37 o 
  -1 -16   1       86.78       72.45      6.99 o 
   0 -16   1      122.93      119.02      5.96 o 
   1 -16   1      348.54      351.28     14.47 o 
   2 -16   1      210.73      217.22     10.65 o 
   3 -16   1      281.21      265.51      7.55 o 
   4 -16   1        0.10        4.66      2.46 o 
   5 -16   1       67.64       61.61      4.44 o 
   6 -16   1       48.80       55.33      6.04 o 
   7 -16   1       15.86       21.13      4.61 o 
  -8 -15   1       22.03       24.78      4.92 o 
  -7 -15   1        4.35        3.81      3.18 o 
  -6 -15   1      119.62       94.71      7.95 o 
  -5 -15   1       12.73       14.40      3.97 o 
  -4 -15   1      192.94      190.34      5.88 o 
  -3 -15   1        0.46        0.09      1.22 o 
  -2 -15   1      385.00      381.11      9.08 o 
  -1 -15   1        2.48        8.32      2.19 o 
   0 -15   1       99.56       96.24      5.11 o 
   1 -15   1      212.26      193.92      7.59 o 
   2 -15   1      168.57      163.25      6.97 o 
   3 -15   1      318.08      310.35      8.13 o 
   4 -15   1      343.29      349.04      9.00 o 
   5 -15   1       33.20       30.69      3.42 o 
   6 -15   1        9.67       15.98      2.86 o 
   7 -15   1       20.63       25.89      4.61 o 
  -8 -14   1       12.25       10.17      3.65 o 
  -7 -14   1        2.35       -1.27      2.70 o 
  -6 -14   1       73.13       85.64      7.31 o 
  -5 -14   1       82.60       84.97      7.39 o 
  -4 -14   1       78.10       71.73      3.45 o 
  -3 -14   1       65.65       73.16      3.27 o 
  -2 -14   1      297.68      293.37     11.06 o 
  -1 -14   1       18.82       15.96      3.89 o 
   0 -14   1      156.08      149.42      6.18 o 
   1 -14   1       20.15       25.42      2.75 o 
   2 -14   1       25.36       17.40      2.47 o 
   3 -14   1       93.15       88.92      5.00 o 
   4 -14   1      527.18      516.95     12.03 o 
   5 -14   1       21.92       20.11      2.81 o 
   6 -14   1      684.42      706.95     25.94 o 
   7 -14   1       29.19       32.62      3.57 o 
   8 -14   1        4.98        7.94      3.18 o 
  -8 -13   1        3.57        3.18      3.02 o 
  -7 -13   1       22.02       25.26      4.29 o 
  -6 -13   1      118.54      115.21      7.95 o 
  -5 -13   1       31.33       31.82      3.10 o 
  -4 -13   1      160.24      144.39      4.98 o 
  -3 -13   1       88.49       91.63      2.93 o 
  -2 -13   1      111.78      116.64      3.56 o 
  -1 -13   1       69.17       77.78      3.70 o 
   0 -13   1       18.73       20.58      2.41 o 
   1 -13   1      150.36      140.50      5.96 o 
   2 -13   1       57.42       62.99      3.87 o 
   3 -13   1      245.34      258.27      6.08 o 
   4 -13   1      111.09      113.69      3.84 o 
   5 -13   1      106.77      109.20      5.39 o 
   6 -13   1       34.20       40.75      3.70 o 
   7 -13   1       26.19       26.82      4.37 o 
   8 -13   1       28.41       25.26      4.29 o 
  -8 -12   1        1.44        0.95      2.70 o 
  -7 -12   1       18.36       18.43      3.81 o 
  -6 -12   1       56.25       48.78      5.08 o 
  -5 -12   1      232.41      238.83     10.10 o 
  -4 -12   1       47.55       47.09      2.10 o 
  -3 -12   1       42.00       41.48      1.94 o 
  -2 -12   1      463.10      473.23      9.22 o 
  -1 -12   1      586.84      607.82     14.01 o 
   0 -12   1      267.63      281.96     11.13 o 
   1 -12   1     1117.78     1119.58     28.77 o 
   2 -12   1      391.88      396.54     14.86 o 
   3 -12   1      226.98      223.08      5.42 o 
   4 -12   1       65.46       65.60      3.83 o 
   5 -12   1       14.35       12.71      2.36 o 
   6 -12   1       91.58       82.25      3.88 o 
   7 -12   1       19.97       16.16      2.86 o 
   8 -12   1        9.09       10.01      3.34 o 
  -9 -11   1       56.43       58.31      5.72 o 
  -8 -11   1       20.41       19.22      3.65 o 
  -7 -11   1      170.38      172.59      9.38 o 
  -6 -11   1      191.25      187.87      9.85 o 
  -5 -11   1        9.54       11.98      1.35 o 
  -4 -11   1      123.38      128.12      3.36 o 
  -3 -11   1      112.19      106.07      2.97 o 
  -2 -11   1       95.07       95.10      3.84 o 
  -1 -11   1      446.12      433.14     10.45 o 
   0 -11   1      290.57      309.34     13.57 o 
   1 -11   1      394.95      423.98     10.28 o 
   2 -11   1      101.28      110.32      3.59 o 
   3 -11   1      301.65      300.99      6.55 o 
   4 -11   1       29.18       29.54      1.86 o 
   5 -11   1       33.98       34.08      2.12 o 
   6 -11   1        1.77        1.87      1.54 o 
   7 -11   1      109.94       97.13      5.22 o 
   8 -11   1        6.94        0.00      2.54 o 
  -9 -10   1       34.37       41.31      4.61 o 
  -8 -10   1       21.03       22.24      3.65 o 
  -7 -10   1       26.30       29.55      4.13 o 
  -6 -10   1      315.84      314.99     16.38 o 
  -5 -10   1      210.75      207.21      5.01 o 
  -4 -10   1      113.11      123.96      3.15 o 
  -3 -10   1      509.09      522.22     10.81 o 
  -2 -10   1     2535.10     2709.27     40.65 o 
  -1 -10   1     1415.35     1390.71     24.89 o 
   0 -10   1     1103.54     1069.77     22.56 o 
   1 -10   1      244.68      226.51      5.48 o 
   2 -10   1      481.36      515.97     10.57 o 
   3 -10   1      818.71      778.75     15.55 o 
   4 -10   1      189.60      194.16      4.67 o 
   5 -10   1       90.67       86.54      3.45 o 
   6 -10   1      100.36      101.60      3.58 o 
   7 -10   1        0.76        3.17      2.54 o 
   8 -10   1        1.24       -1.59      2.22 o 
   9 -10   1       11.02       15.57      3.18 o 
  -9  -9   1       26.51       27.01      3.81 o 
  -8  -9   1       37.35       37.33      4.13 o 
  -7  -9   1      210.59      205.67     10.01 o 
  -6  -9   1      375.68      366.84     25.76 o 
  -5  -9   1       41.32       42.84      2.35 o 
  -4  -9   1       40.60       52.77      1.94 o 
  -3  -9   1       18.17       22.51      1.34 o 
  -2  -9   1      114.48      138.34      3.76 o 
  -1  -9   1      268.52      273.59      6.22 o 
   0  -9   1      625.94      638.61     14.13 o 
   1  -9   1      127.83      135.37      3.74 o 
   2  -9   1      625.38      660.97     12.60 o 
   3  -9   1       59.72       50.51      3.02 o 
   4  -9   1      159.96      170.02      4.23 o 
   5  -9   1       22.82       22.28      1.57 o 
   6  -9   1        7.60        8.14      1.45 o 
   7  -9   1       11.35        8.71      2.14 o 
   8  -9   1        9.43        7.47      2.70 o 
   9  -9   1        8.42       13.34      2.86 o 
  -9  -8   1       22.23       18.11      3.18 o 
  -8  -8   1        6.00        4.77      2.38 o 
  -7  -8   1       97.26      102.87      4.64 o 
  -6  -8   1      286.82      280.04      8.70 o 
  -5  -8   1      462.22      454.85     10.15 o 
  -4  -8   1      554.51      601.41     11.06 o 
  -3  -8   1      248.08      288.15      5.50 o 
  -2  -8   1      413.31      425.78      7.31 o 
  -1  -8   1     2398.42     2519.93     41.97 o 
   0  -8   1      398.75      421.81      7.50 o 
   1  -8   1     1100.65      983.84     18.55 o 
   2  -8   1      763.00      823.18     17.49 o 
   3  -8   1     1113.14     1132.22     17.81 o 
   4  -8   1       14.55       12.71      1.28 o 
   5  -8   1       59.30       62.72      2.52 o 
   6  -8   1      292.83      271.76      7.00 o 
   7  -8   1       20.77       19.26      3.02 o 
   8  -8   1       18.02       18.11      2.86 o 
   9  -8   1       56.16       62.76      4.61 o 
  -9  -7   1       55.89       50.84      4.29 o 
  -8  -7   1        0.04       -0.79      1.91 o 
  -7  -7   1       10.17       11.19      1.85 o 
  -6  -7   1      320.40      312.51      9.21 o 
  -5  -7   1      201.36      198.02      7.93 o 
  -4  -7   1       50.63       53.29      2.28 o 
  -3  -7   1      403.05      446.92      7.45 o 
  -2  -7   1     1773.58     1793.00     26.83 o 
  -1  -7   1      350.71      335.83      5.74 o 
   0  -7   1      320.34      326.63      5.98 o 
   1  -7   1      497.56      459.95      8.90 o 
   2  -7   1      132.14      137.79      5.58 o 
   3  -7   1      152.51      159.61      3.40 o 
   4  -7   1       86.38       80.94      3.10 o 
   5  -7   1      102.86      117.57      2.85 o 
   6  -7   1       76.12       83.40      3.67 o 
   7  -7   1        1.53        6.29      1.43 o 
   8  -7   1       98.66      100.90      5.56 o 
   9  -7   1       62.18       61.65      4.45 o 
  -9  -6   1       21.56       24.62      2.86 o 
  -8  -6   1       59.95       60.26      5.40 o 
  -7  -6   1       21.04       22.58      2.06 o 
  -6  -6   1       32.14       31.24      2.28 o 
  -5  -6   1      546.07      559.40     11.78 o 
  -4  -6   1      293.87      305.81      7.21 o 
  -3  -6   1      211.98      203.21      4.33 o 
  -2  -6   1      303.35      288.63      5.11 o 
  -1  -6   1     1624.36     1617.39     22.62 o 
   0  -6   1      537.95      498.16      8.46 o 
   1  -6   1      151.77      140.61      3.09 o 
   2  -6   1      205.17      212.54      6.47 o 
   3  -6   1      747.15      746.58     13.33 o 
   4  -6   1     1017.25      974.27     16.08 o 
   5  -6   1      224.12      213.22      4.84 o 
   6  -6   1      445.25      438.69      8.50 o 
   7  -6   1       12.15       13.51      1.79 o 
   8  -6   1       34.88       34.46      2.41 o 
  -8  -5   1       21.71       19.02      1.85 o 
  -7  -5   1       32.27       31.82      2.17 o 
  -6  -5   1      709.70      732.28     35.11 o 
  -5  -5   1      424.01      447.24     11.75 o 
  -4  -5   1      128.02      127.04      3.34 o 
  -3  -5   1      410.60      455.84      9.69 o 
  -2  -5   1      317.30      309.87      5.17 o 
  -1  -5   1     1429.37     1403.02     19.56 o 
   0  -5   1     1020.34      981.57     15.50 o 
   1  -5   1      755.17      763.45     14.51 o 
   2  -5   1       82.10       90.72      2.12 o 
   3  -5   1      249.32      247.59      8.79 o 
   4  -5   1      409.07      402.57      6.70 o 
   5  -5   1      119.85      115.15      3.17 o 
   6  -5   1      410.60      402.72      7.86 o 
   7  -5   1      171.87      167.52      9.30 o 
  -9  -4   1       45.08       46.55      5.88 o 
  -8  -4   1      189.43      200.57     10.65 o 
  -7  -4   1        3.85        5.43      1.62 o 
  -6  -4   1       41.83       40.44      2.06 o 
  -5  -4   1      662.50      642.57     13.30 o 
  -4  -4   1      459.86      433.72      7.97 o 
  -3  -4   1       37.65       47.61      3.25 o 
  -2  -4   1       17.83       18.60      0.93 o 
  -1  -4   1     2049.08     2013.57     27.39 o 
   0  -4   1     1033.47     1025.47     16.24 o 
   1  -4   1     7208.98     7396.69    110.85 o 
   2  -4   1      390.70      344.91      6.67 o 
   3  -4   1      776.20      807.22     11.21 o 
   4  -4   1      759.50      779.43     11.95 o 
   5  -4   1       52.06       53.65      1.71 o 
   6  -4   1      387.61      395.78      6.82 o 
   7  -4   1      207.71      209.88      6.20 o 
  -9  -3   1       56.34       69.59      6.67 o 
  -8  -3   1       54.23       65.62      6.04 o 
  -7  -3   1      141.38      129.52      8.11 o 
  -6  -3   1      322.24      311.41      7.13 o 
  -5  -3   1      302.51      322.20      6.66 o 
  -4  -3   1      113.00      113.47      3.10 o 
  -3  -3   1     2275.28     2196.70     37.09 o 
  -2  -3   1      366.92      353.10      6.49 o 
  -1  -3   1     2043.58     1997.58     30.62 o 
   0  -3   1     9825.73    10104.26    153.53 o 
   1  -3   1     7206.15     7518.81    100.83 o 
   2  -3   1     1762.49     1734.25     23.34 o 
   3  -3   1      474.04      510.91      7.24 o 
   4  -3   1      693.67      704.71     10.87 o 
   5  -3   1       89.64       98.02      2.68 o 
   6  -3   1       38.22       35.98      1.58 o 
   7  -3   1       36.23       45.12      3.97 o 
   8  -3   1       19.73       14.77      3.18 o 
  10  -3   1        2.10        8.74      4.13 o 
 -10  -2   1        0.48        0.16      3.65 o 
  -9  -2   1       37.84       38.92      5.40 o 
  -8  -2   1       82.88       84.21      6.83 o 
  -7  -2   1      117.43      113.14      7.47 o 
  -6  -2   1       32.69       33.95      2.86 o 
  -5  -2   1      108.40      105.01      2.96 o 
  -4  -2   1     1078.75     1117.88     22.31 o 
  -3  -2   1      226.64      241.84      4.10 o 
  -2  -2   1     1708.91     1690.08     42.85 o 
  -1  -2   1      671.23      656.59     16.26 o 
   0  -2   1     1570.10     1470.71     20.48 o 
   1  -2   1     5262.35     5128.26     75.03 o 
   2  -2   1     5395.03     5178.40     62.92 o 
   3  -2   1     3759.21     3711.53     59.19 o 
   4  -2   1       99.76       83.94      2.32 o 
   5  -2   1      192.52      185.62      4.70 o 
   6  -2   1       49.86       50.11      3.17 o 
   7  -2   1      201.13      204.25      9.22 o 
   8  -2   1       71.74       74.20      5.40 o 
   9  -2   1       55.34       54.02      7.15 o 
  10  -2   1        2.16        9.37      4.29 o 
 -10  -1   1      178.13      177.51     12.24 o 
  -9  -1   1       86.35      111.86      8.26 o 
  -8  -1   1      125.33      129.99      8.42 o 
  -7  -1   1       57.02       56.24      5.24 o 
  -6  -1   1      442.69      433.99     14.80 o 
  -5  -1   1      356.95      340.36      9.26 o 
  -4  -1   1      297.93      302.98      6.87 o 
  -3  -1   1        1.70        2.55      0.57 o 
  -2  -1   1      962.27      867.70     13.33 o 
  -1  -1   1     1253.95     1139.44     19.25 o 
   0  -1   1     1617.21     1413.62     43.79 o 
   1  -1   1     5604.89     5675.78     84.40 o 
   2  -1   1     1137.65     1114.90     15.13 o 
   3  -1   1     1255.28     1308.86     39.41 o 
   4  -1   1      412.94      447.74      9.19 o 
   5  -1   1       37.40       38.29      3.97 o 
   6  -1   1      339.75      322.05     13.84 o 
   7  -1   1      113.51       92.17      5.88 o 
   8  -1   1      118.44      124.59     11.52 o 
   9  -1   1        1.49        3.18      3.65 o 
  10  -1   1        4.85       11.44      4.77 o 
 -10   0   1        2.39        9.61      3.23 o 
  -9   0   1       20.81       20.21      3.37 o 
  -8   0   1       10.84       17.32      4.29 o 
  -7   0   1       41.50       34.95      4.77 o 
  -6   0   1      301.84      313.26     20.51 o 
  -5   0   1      124.79      131.93      3.53 o 
  -4   0   1       14.94       36.70      2.38 o 
  -3   0   1     1901.14     1787.12     42.80 o 
  -2   0   1    15353.93    17630.73    264.29 o 
  -1   0   1     1701.78     1652.31     24.87 o 
   0   0   1     9297.96     7918.30    305.43 o 
   1   0   1      535.54      498.99      8.54 o 
   2   0   1     3851.43     3728.81     61.85 o 
   3   0   1     2314.49     2165.64     34.68 o 
   4   0   1      191.58      198.63      5.46 o 
   5   0   1      394.53      427.82     16.07 o 
   6   0   1      303.52      323.44     13.68 o 
   7   0   1       24.09       30.82      5.24 o 
   8   0   1        9.52        8.10      4.13 o 
   9   0   1       12.56       16.20      4.92 o 
  10   0   1        0.00        5.88      4.45 o 
 -10   1   1      177.22      193.18      8.68 o 
  -9   1   1       87.22      101.15      5.94 o 
  -8   1   1      122.19      115.36      6.12 o 
  -7   1   1       60.16       52.27      3.99 o 
  -6   1   1      440.81      433.54     12.98 o 
  -5   1   1      350.53      342.36      7.39 o 
  -4   1   1      300.46      339.56     12.35 o 
  -3   1   1        1.19       -0.71      0.56 o 
  -2   1   1      953.45      872.52     13.33 o 
  -1   1   1     1253.07     1126.41     19.23 o 
   0   1   1     1612.15     1406.52     36.28 o 
   1   1   1     5593.49     5740.73     92.68 o 
   2   1   1     1132.43     1133.52     14.96 o 
   3   1   1     1255.36     1253.03     21.55 o 
   4   1   1      413.35      443.02      8.21 o 
   5   1   1       37.40       39.47      1.43 o 
   6   1   1      338.12      332.32     10.66 o 
   7   1   1      113.65       81.20      7.47 o 
   8   1   1      118.48      132.05      9.85 o 
   9   1   1        1.56        1.82      2.52 o 
  10   1   1        5.00       12.23      4.77 o 
 -10   2   1        0.58        5.22      3.10 o 
  -9   2   1       38.04       39.63      4.32 o 
  -8   2   1       85.03       71.50      4.88 o 
  -7   2   1      120.28      110.92      3.43 o 
  -6   2   1       31.37       34.09      2.18 o 
  -5   2   1      109.09      111.24      4.98 o 
  -4   2   1     1098.83     1133.14     20.64 o 
  -3   2   1      235.77      252.38      4.78 o 
  -2   2   1     1676.05     1712.17     26.01 o 
  -1   2   1      681.16      691.17     13.75 o 
   0   2   1     1538.58     1448.07     20.49 o 
   1   2   1     5238.27     5039.32     67.13 o 
   2   2   1     5391.94     5023.35    121.03 o 
   3   2   1     3743.26     3763.81     61.92 o 
   4   2   1       97.93       88.12      2.37 o 
   5   2   1      192.45      181.87      4.08 o 
   6   2   1       47.36       48.57      1.90 o 
   7   2   1      203.39      198.22      6.82 o 
   8   2   1       72.82       72.61      7.63 o 
   9   2   1       56.53       64.03      7.63 o 
  10   2   1        1.95        4.13      3.81 o 
 -10   3   1       14.31       17.99      9.06 o 
  -9   3   1       56.51       59.93     10.41 o 
  -8   3   1       51.97       56.73      6.20 o 
  -7   3   1      144.22      141.65      4.15 o 
  -6   3   1      324.45      321.69      6.56 o 
  -5   3   1      295.23      316.06      6.70 o 
  -4   3   1      113.87      113.61      2.82 o 
  -3   3   1     2274.48     2211.68     27.90 o 
  -2   3   1      366.32      350.92      5.23 o 
  -1   3   1     2047.12     1997.26     29.42 o 
   0   3   1     9826.51    10237.97    153.28 o 
   1   3   1     7206.82     7434.11    112.93 o 
   2   3   1     1766.35     1728.49     29.92 o 
   3   3   1      473.12      512.28     11.06 o 
   4   3   1      695.54      714.38     12.69 o 
   5   3   1       89.34       97.41      2.76 o 
   6   3   1       38.37       36.21      1.83 o 
   7   3   1       36.22       42.10      2.22 o 
   8   3   1       20.49       21.45      5.24 o 
   9   3   1       26.91       30.66      6.04 o 
  10   3   1        2.20        7.47      4.61 o 
 -10   4   1       12.70       22.10      5.64 o 
  -9   4   1       45.17       52.90      6.51 o 
  -8   4   1      190.54      196.68      6.09 o 
  -7   4   1        3.88        5.35      1.37 o 
  -6   4   1       39.19       41.10      2.07 o 
  -5   4   1      652.47      636.94     11.72 o 
  -4   4   1      465.40      440.14      8.21 o 
  -3   4   1       38.25       45.46      2.51 o 
  -2   4   1       16.20       16.95      0.73 o 
  -1   4   1     2027.65     1987.39     29.52 o 
   0   4   1     1046.46     1053.05     17.92 o 
   1   4   1     7178.81     7287.08    110.81 o 
   2   4   1      404.25      356.59      6.76 o 
   3   4   1      756.16      771.13     14.23 o 
   4   4   1      778.84      785.81     13.99 o 
   5   4   1       55.65       61.49      2.21 o 
   6   4   1      392.82      403.99     12.82 o 
   7   4   1      207.08      201.56      6.75 o 
   8   4   1      114.62      116.66      3.37 o 
   9   4   1       58.80       57.83      7.63 o 
  -9   5   1       24.52       30.92      2.93 o 
  -8   5   1       21.23       22.71      2.04 o 
  -7   5   1       33.63       32.86      2.19 o 
  -6   5   1      706.27      716.99     13.38 o 
  -5   5   1      424.89      444.46      8.64 o 
  -4   5   1      127.44      123.65      2.72 o 
  -3   5   1      407.08      444.63      7.42 o 
  -2   5   1      310.19      301.63      4.79 o 
  -1   5   1     1441.63     1430.60     30.38 o 
   0   5   1     1019.84      975.69     22.13 o 
   1   5   1      758.66      762.88     15.92 o 
   2   5   1       81.63       85.69      2.47 o 
   3   5   1      249.35      249.95      6.06 o 
   4   5   1      408.77      412.92      9.40 o 
   5   5   1      118.90      117.57      3.34 o 
   6   5   1      408.05      398.73      8.23 o 
   7   5   1      170.36      168.24      5.09 o 
   8   5   1       82.93       78.67      3.42 o 
   9   5   1       10.05        9.00      2.78 o 
  -9   6   1       21.42       26.25      2.98 o 
  -8   6   1       59.70       59.23      4.11 o 
  -7   6   1       20.44       22.71      2.73 o 
  -6   6   1       33.24       27.63      2.89 o 
  -5   6   1      547.31      561.33     10.63 o 
  -4   6   1      287.56      288.33      5.99 o 
  -3   6   1      209.74      208.90      3.63 o 
  -2   6   1      306.25      298.79      5.17 o 
  -1   6   1     1636.83     1670.08     29.38 o 
   0   6   1      531.25      503.38     11.67 o 
   1   6   1      148.84      144.74      3.53 o 
   2   6   1      212.98      214.23      4.74 o 
   3   6   1      758.74      747.36     12.09 o 
   4   6   1     1014.20      969.67     20.47 o 
   5   6   1      225.98      223.80      6.00 o 
   6   6   1      437.53      430.20     13.51 o 
   7   6   1       12.00       12.70      1.84 o 
   8   6   1       33.14       31.06      3.29 o 
   9   6   1       27.19       33.82      2.60 o 
  -9   7   1       57.09       64.42      4.77 o 
  -8   7   1        0.07        1.72      2.11 o 
  -7   7   1       11.38       10.20      2.91 o 
  -6   7   1      319.57      311.98      6.88 o 
  -5   7   1      207.03      199.39      4.82 o 
  -4   7   1       49.38       51.12      2.12 o 
  -3   7   1      394.91      433.83      6.84 o 
  -2   7   1     1759.39     1733.02     35.18 o 
  -1   7   1      345.13      325.99      7.75 o 
   0   7   1      317.72      320.62      6.52 o 
   1   7   1      495.84      454.13      8.98 o 
   2   7   1      133.18      133.52      5.90 o 
   3   7   1      152.97      153.88      3.95 o 
   4   7   1       85.95       82.65      3.18 o 
   5   7   1      102.15      115.32      4.13 o 
   6   7   1       76.64       78.75      3.57 o 
   7   7   1        1.45        2.26      1.58 o 
   8   7   1       99.28       99.94      8.74 o 
   9   7   1       61.96       66.05      4.85 o 
  -9   8   1       22.55       25.47      4.13 o 
  -8   8   1        5.68        4.55      4.77 o 
  -7   8   1       97.33       97.89      9.69 o 
  -6   8   1      283.83      279.33      7.30 o 
  -5   8   1      459.38      451.45      8.93 o 
  -4   8   1      548.55      592.24     10.02 o 
  -3   8   1      255.54      289.37      5.60 o 
  -2   8   1      425.06      436.68      9.83 o 
  -1   8   1     2413.29     2558.96     63.14 o 
   0   8   1      398.23      407.99     11.82 o 
   1   8   1     1109.11      994.11     18.08 o 
   2   8   1      776.28      832.07     18.99 o 
   3   8   1     1116.08     1132.67     20.85 o 
   4   8   1       15.13       12.65      0.99 o 
   5   8   1       55.61       67.27      4.93 o 
   6   8   1      289.99      261.21     10.49 o 
   7   8   1       22.40       17.51      4.69 o 
   8   8   1       17.93       15.72      3.26 o 
   9   8   1       54.72       59.24      8.10 o 
  -9   9   1       27.27       31.64      5.96 o 
  -8   9   1       36.78       46.59      4.53 o 
  -7   9   1      214.08      207.40      8.26 o 
  -6   9   1      376.58      365.17     10.11 o 
  -5   9   1       39.02       38.79      1.91 o 
  -4   9   1       39.60       51.16      2.44 o 
  -3   9   1       19.30       25.23      1.74 o 
  -2   9   1      118.13      138.96      4.40 o 
  -1   9   1      272.71      275.74      7.07 o 
   0   9   1      626.88      629.97     17.13 o 
   1   9   1      127.56      133.64      4.28 o 
   2   9   1      623.37      660.20     14.11 o 
   3   9   1       59.79       51.32      2.44 o 
   4   9   1      159.50      171.41      3.78 o 
   5   9   1       22.46       23.66      2.01 o 
   6   9   1        7.37        5.38      1.82 o 
   7   9   1       11.03       12.39      3.00 o 
   8   9   1        8.95        6.04      2.69 o 
   9   9   1        8.12        7.08      2.93 o 
  -9  10   1       34.25       30.03      4.92 o 
  -8  10   1       20.30       26.40      3.55 o 
  -7  10   1       26.98       33.11      3.73 o 
  -6  10   1      313.94      307.59     10.86 o 
  -5  10   1      214.27      209.01      5.35 o 
  -4  10   1      109.06      116.21      3.31 o 
  -3  10   1      520.25      532.10     12.10 o 
  -2  10   1     2514.90     2679.19     54.85 o 
  -1  10   1     1425.53     1364.64     34.88 o 
   0  10   1     1084.23     1042.34     27.26 o 
   1  10   1      252.38      226.75     15.03 o 
   2  10   1      488.38      522.23     11.76 o 
   3  10   1      820.17      772.74     17.37 o 
   4  10   1      192.83      185.55      5.46 o 
   5  10   1       87.92       86.64      3.27 o 
   6  10   1      100.49       96.42      6.03 o 
   7  10   1        0.67        3.39      2.60 o 
   8  10   1        0.98       -2.68      2.37 o 
   9  10   1       11.51       14.65      9.29 o 
  -9  11   1       56.63       53.86      6.36 o 
  -8  11   1       19.77       16.22      5.32 o 
  -7  11   1      169.94      175.59     15.65 o 
  -6  11   1      191.24      193.24      8.21 o 
  -5  11   1        9.91       10.88      1.74 o 
  -4  11   1      127.04      131.04      3.61 o 
  -3  11   1      114.73      108.37      6.00 o 
  -2  11   1       94.27       94.81      5.01 o 
  -1  11   1      441.74      433.74     12.94 o 
   0  11   1      287.91      304.35     15.27 o 
   1  11   1      397.08      417.66     12.81 o 
   2  11   1      102.24      104.59      4.39 o 
   3  11   1      302.43      300.34      7.08 o 
   4  11   1       28.94       33.08      2.18 o 
   5  11   1       33.91       37.96      4.18 o 
   6  11   1        1.66       -0.70      3.65 o 
   7  11   1      110.42      100.90      6.41 o 
   8  11   1        7.28       13.32      5.16 o 
  -8  12   1        1.24        6.63      3.18 o 
  -7  12   1       19.22       17.97      3.61 o 
  -6  12   1       58.09       47.13      4.54 o 
  -5  12   1      235.07      237.34      9.42 o 
  -4  12   1       45.69       44.52      2.49 o 
  -3  12   1       44.21       42.18      2.77 o 
  -2  12   1      458.35      462.53     14.01 o 
  -1  12   1      584.02      604.79     17.22 o 
   0  12   1      275.80      298.90      9.78 o 
   1  12   1     1123.99     1114.87     29.22 o 
   2  12   1      384.23      362.57     11.80 o 
   3  12   1      224.09      230.06      5.99 o 
   4  12   1       65.65       64.91      3.15 o 
   5  12   1       13.01       10.70      3.29 o 
   6  12   1       94.98       90.89      6.18 o 
   7  12   1       19.47       22.07      3.97 o 
   8  12   1        8.59       15.31      4.05 o 
  -8  13   1        4.00        7.51      3.49 o 
  -7  13   1       20.88       18.61      3.78 o 
  -6  13   1      118.26      119.93      6.74 o 
  -5  13   1       32.74       36.96      9.53 o 
  -4  13   1      160.10      144.65      5.27 o 
  -3  13   1       87.56       87.24      5.08 o 
  -2  13   1      112.83      119.12      7.15 o 
  -1  13   1       67.55       67.76      4.44 o 
   0  13   1       18.23       18.64      3.26 o 
   1  13   1      150.94      163.85      7.95 o 
   2  13   1       57.33       68.52      4.48 o 
   3  13   1      245.13      250.26      7.85 o 
   4  13   1      111.65      115.09      4.30 o 
   5  13   1      106.78      117.93      6.99 o 
   6  13   1       33.84       44.78      4.84 o 
   7  13   1       25.71       38.18     10.88 o 
   8  13   1       28.18       36.72      4.69 o 
  -8  14   1       12.10       21.45      4.92 o 
  -7  14   1        2.61        2.49      3.08 o 
  -6  14   1       72.02       83.23      6.09 o 
  -5  14   1       83.07       73.73      7.47 o 
  -4  14   1       75.15       85.00      8.82 o 
  -3  14   1       68.66       79.21      8.50 o 
  -2  14   1      294.16      285.52     30.53 o 
  -1  14   1       17.32       15.20      6.83 o 
   0  14   1      155.39      143.12      6.57 o 
   1  14   1       21.68       32.68      9.37 o 
   2  14   1       23.72       23.18      3.03 o 
   3  14   1       96.17       89.14      7.15 o 
   4  14   1      525.48      516.13     13.31 o 
   5  14   1       20.49       19.30      3.94 o 
   6  14   1      684.29      696.28     30.71 o 
   7  14   1       30.34       30.95      4.70 o 
   8  14   1        4.72       17.15      4.05 o 
  -8  15   1       22.71       20.97      5.40 o 
  -7  15   1        4.62       14.11      3.70 o 
  -6  15   1      118.53      105.19      9.22 o 
  -5  15   1       13.53       18.11      4.92 o 
  -4  15   1      189.97      196.61     12.24 o 
  -3  15   1        0.62       -0.84      2.10 o 
  -2  15   1      383.65      376.40     14.47 o 
  -1  15   1        2.67        3.26      2.30 o 
   0  15   1       98.32      115.51     23.84 o 
   1  15   1      211.40      198.94      8.20 o 
   2  15   1      168.94      179.69      7.69 o 
   3  15   1      318.35      292.75     10.84 o 
   4  15   1      342.58      340.43     13.10 o 
   5  15   1       33.21       27.70      5.00 o 
   6  15   1        9.88       11.01      3.89 o 
   7  15   1       20.66       17.49      4.23 o 
  -7  16   1       18.19       27.96      5.72 o 
  -6  16   1       28.67       34.47      6.20 o 
  -5  16   1       37.86       45.76      6.67 o 
  -4  16   1        8.34        7.78      4.45 o 
  -3  16   1       67.72       72.06      5.34 o 
  -2  16   1       50.84       61.89      4.75 o 
  -1  16   1       83.17       82.32      5.39 o 
   0  16   1      123.60      124.75      6.52 o 
   1  16   1      350.20      341.17     12.08 o 
   2  16   1      213.37      211.68      8.93 o 
   3  16   1      285.21      274.06     17.73 o 
   4  16   1        0.11        3.97      3.97 o 
   5  16   1       66.58       58.80      5.95 o 
   6  16   1       47.93       59.66      5.95 o 
   7  16   1       16.54       24.28      6.59 o 
  -7  17   1       23.18       12.87      5.40 o 
  -6  17   1       23.96       15.89      5.40 o 
  -5  17   1       14.33       12.39      4.92 o 
  -4  17   1        2.00       -1.27      3.81 o 
  -3  17   1       28.26       31.37      3.91 o 
  -2  17   1       45.63       33.88      4.14 o 
  -1  17   1       17.17       16.83      3.25 o 
   0  17   1       63.55       54.68      4.83 o 
   1  17   1      117.43      121.48      6.85 o 
   2  17   1        7.48       11.45      3.14 o 
   3  17   1        9.03       11.86      3.26 o 
   4  17   1       74.99       74.68      8.26 o 
   5  17   1       19.25       19.22      5.40 o 
   6  17   1       60.02       66.14      6.45 o 
   7  17   1        3.07        4.35      3.89 o 
  -6  18   1        2.28        1.27      4.29 o 
  -5  18   1       21.04       20.33      5.88 o 
  -4  18   1       23.67       25.58      6.04 o 
  -3  18   1       76.00       68.00      8.26 o 
  -2  18   1       99.63       99.15      6.42 o 
  -1  18   1       26.51       28.94      4.03 o 
   0  18   1      190.73      190.20     19.71 o 
   1  18   1       44.82       46.07      4.66 o 
   2  18   1       68.01       61.54      6.36 o 
   3  18   1      112.74      102.65      9.85 o 
   4  18   1      108.53      100.42      9.85 o 
   5  18   1        9.09       -2.86      3.49 o 
   6  18   1       46.85       51.32      7.63 o 
  -6  19   1       12.29        8.74      5.40 o 
  -5  19   1        5.29        3.65      4.92 o 
  -4  19   1       17.79       16.84      5.72 o 
  -3  19   1       30.59       34.32      6.67 o 
  -2  19   1       72.65       72.19      5.77 o 
  -1  19   1       40.89       35.75      4.59 o 
   0  19   1        0.42        3.57      3.15 o 
   1  19   1       63.03       61.21      5.44 o 
   2  19   1       33.87       35.34      4.48 o 
   3  19   1        5.71       -0.64      3.81 o 
   4  19   1       19.42       15.57      5.40 o 
   5  19   1       10.55       13.82      5.40 o 
   6  19   1       11.55        6.20      4.92 o 
  -5  20   1        6.68        0.64      4.77 o 
  -4  20   1        3.61        2.22      4.77 o 
  -3  20   1       33.46       30.66      6.83 o 
  -2  20   1        6.22        6.61      3.21 o 
  -1  20   1      105.77       98.86      6.90 o 
   0  20   1       67.90       71.82      5.95 o 
   1  20   1       80.01       90.46      6.63 o 
   2  20   1       10.44       11.44      3.59 o 
   3  20   1       12.75       17.32      5.72 o 
   4  20   1       19.28       23.67      6.35 o 
   5  20   1        4.26        6.04      4.92 o 
  -5  21   1       24.09       22.88      6.83 o 
  -4  21   1       59.20       66.09      9.06 o 
  -3  21   1       19.03       27.32      6.99 o 
  -2  21   1       17.17       21.13      6.35 o 
  -1  21   1       58.63       57.27      5.72 o 
   0  21   1       21.20       24.08      4.32 o 
   1  21   1       10.11       12.47      3.93 o 
   2  21   1       35.73       36.22      7.15 o 
   3  21   1       17.77       19.06      6.20 o 
   4  21   1        4.69       -1.59      4.29 o 
  -4  22   1        8.53        8.42      6.04 o 
  -3  22   1       43.98       47.82      8.26 o 
  -2  22   1       35.54       47.18      8.26 o 
  -1  22   1       35.71       41.41      5.34 o 
   0  22   1        5.06        3.46      3.46 o 
   1  22   1       26.51       31.52      5.05 o 
   2  22   1       21.93       15.89      6.35 o 
   3  22   1       22.35       19.38      6.67 o 
   4  22   1        5.20        4.77      5.40 o 
  -3  23   1        2.67       -1.91      5.08 o 
  -2  23   1       20.19       25.89      7.31 o 
  -1  23   1        9.90       10.64      6.20 o 
   0  23   1        2.56        3.68      3.65 o 
   1  23   1        4.17        5.24      5.40 o 
   2  23   1        1.25        1.75      5.40 o 
   3  23   1        3.35        8.74      6.04 o 
  -1  24   1        9.92        4.92      6.20 o 
   0  24   1        5.82        8.35      4.14 o 
   1  24   1       12.76        3.18      5.56 o 
  -2 -23   2       39.43       45.44      7.31 o 
  -1 -23   2        0.75        1.68      2.96 o 
   0 -23   2       43.40       43.85      5.11 o 
   1 -23   2        1.05        2.62      3.12 o 
   2 -23   2       19.61       18.11      5.72 o 
  -3 -22   2        7.71       10.64      4.92 o 
  -2 -22   2        0.10       -0.75      2.69 o 
  -1 -22   2       39.95       53.15     14.70 o 
   0 -22   2        5.94        9.50      3.97 o 
   1 -22   2       30.69       24.87      4.15 o 
   2 -22   2        2.65       -2.54      3.81 o 
   3 -22   2        4.73        4.36      2.67 o 
  -4 -21   2        4.64        4.13      4.45 o 
  -3 -21   2       15.56       23.04      5.56 o 
  -2 -21   2       51.12       53.59      5.48 o 
  -1 -21   2        4.21        7.06      3.03 o 
   0 -21   2       28.05       29.18      4.16 o 
   1 -21   2       42.91       42.42      4.61 o 
   2 -21   2       20.64       24.28      3.87 o 
   3 -21   2        4.24       10.08      2.82 o 
   4 -21   2        6.83       12.84      4.45 o 
  -5 -20   2        7.89        9.37      4.61 o 
  -4 -20   2       37.83       43.37      6.51 o 
  -3 -20   2       23.29       21.92      5.40 o 
  -2 -20   2       40.64       45.02      4.66 o 
  -1 -20   2        5.60        8.98      3.15 o 
   0 -20   2        0.32       -2.10      2.41 o 
   1 -20   2        1.56        2.78      2.64 o 
   2 -20   2       72.64       77.35      5.61 o 
   3 -20   2       11.34       24.62      5.40 o 
   4 -20   2       52.97       55.43      4.64 o 
   5 -20   2        8.23       12.71      4.92 o 
  -6 -19   2        4.43       -2.54      3.49 o 
  -5 -19   2        3.51       -3.97      3.34 o 
  -4 -19   2       16.33       23.67      5.24 o 
  -3 -19   2       29.43       25.30      3.64 o 
  -2 -19   2       42.92       39.86      4.26 o 
  -1 -19   2      153.44      144.52      7.30 o 
   0 -19   2       38.72       42.30      4.45 o 
   1 -19   2       14.14       14.15      3.26 o 
   2 -19   2       70.89       60.75      5.96 o 
   3 -19   2       14.00       14.93      4.77 o 
   4 -19   2        0.96        3.08      2.40 o 
   5 -19   2       24.57       26.53      5.56 o 
  -6 -18   2       17.47       17.32      4.92 o 
  -5 -18   2       13.27       14.93      4.61 o 
  -4 -18   2        2.50        0.32      3.18 o 
  -3 -18   2       46.74       39.31      2.77 o 
  -2 -18   2        9.92        7.88      2.00 o 
  -1 -18   2       22.65       18.64      1.95 o 
   0 -18   2       46.93       38.78      4.10 o 
   1 -18   2      169.40      155.00      7.42 o 
   2 -18   2      245.55      243.87      9.78 o 
   3 -18   2       13.16       12.98      3.42 o 
   4 -18   2       33.79       30.22      3.57 o 
   5 -18   2       18.91       26.09      3.57 o 
   6 -18   2       10.14       14.46      4.61 o 
  -7 -17   2       32.52       31.46      5.56 o 
  -6 -17   2       36.23       35.59      5.56 o 
  -5 -17   2       44.59       50.84      6.20 o 
  -4 -17   2       10.87        7.47      3.81 o 
  -3 -17   2       95.51       91.59      3.89 o 
  -2 -17   2      201.97      182.27      5.50 o 
  -1 -17   2      115.96      110.76      3.98 o 
   0 -17   2       72.07       72.33      4.94 o 
   1 -17   2       39.06       42.08      4.04 o 
   2 -17   2       21.60       26.80      6.43 o 
   3 -17   2      121.31      116.25      9.61 o 
   4 -17   2        3.82        2.26      2.19 o 
   5 -17   2       90.12       90.26      5.54 o 
   6 -17   2       21.93       16.84      4.61 o 
  -7 -16   2       19.83       21.61      4.77 o 
  -6 -16   2        3.95        7.31      3.65 o 
  -5 -16   2       50.09       58.47      6.36 o 
  -4 -16   2       67.64       61.81      6.51 o 
  -3 -16   2      179.95      177.81      5.52 o 
  -2 -16   2       31.48       28.17      2.13 o 
  -1 -16   2       32.50       37.50      2.17 o 
   0 -16   2       27.05       29.70      3.42 o 
   1 -16   2      126.24      133.43      6.67 o 
   2 -16   2      149.13      141.78      6.67 o 
   3 -16   2       17.12       15.47      2.91 o 
   4 -16   2       26.06       32.30      3.36 o 
   5 -16   2       19.55       19.93      3.25 o 
   6 -16   2        0.07        4.92      2.41 o 
   7 -16   2       39.03       45.91      6.04 o 
  -7 -15   2       24.57       27.48      4.77 o 
  -6 -15   2       48.95       50.05      5.88 o 
  -5 -15   2        3.15        8.58      3.65 o 
  -4 -15   2      131.79      144.00      6.57 o 
  -3 -15   2      233.55      221.50      6.27 o 
  -2 -15   2       68.41       64.03      2.96 o 
  -1 -15   2      117.83      115.51      3.80 o 
   0 -15   2      197.17      191.34      7.64 o 
   1 -15   2       26.12       31.89      9.85 o 
   2 -15   2       30.73       26.70      3.14 o 
   3 -15   2       56.87       51.61      4.04 o 
   4 -15   2       17.24       23.23      3.01 o 
   5 -15   2       38.83       37.66      2.80 o 
   6 -15   2       27.33       20.57      3.73 o 
   7 -15   2        4.03        4.61      3.65 o 
  -8 -14   2        3.92        8.42      3.81 o 
  -7 -14   2       22.57       21.45      4.29 o 
  -6 -14   2       76.00       91.68      7.47 o 
  -5 -14   2       16.22       12.87      3.81 o 
  -4 -14   2       14.03       14.46      3.49 o 
  -3 -14   2      110.96      125.42      7.11 o 
  -2 -14   2      120.44      128.15      3.76 o 
  -1 -14   2      173.25      164.33      4.28 o 
   0 -14   2      484.44      472.33     14.01 o 
   1 -14   2       11.95       10.70      3.49 o 
   2 -14   2      390.09      369.08     12.01 o 
   3 -14   2       28.64       27.95      5.48 o 
   4 -14   2      520.89      512.52     12.25 o 
   5 -14   2       20.37       19.77      2.53 o 
   6 -14   2       22.52       25.05      2.58 o 
   7 -14   2       13.17       18.11      4.13 o 
  -8 -13   2       28.74       33.04      4.92 o 
  -7 -13   2       14.56       10.64      3.49 o 
  -6 -13   2      111.44      132.05      8.74 o 
  -5 -13   2      220.19      231.23     12.32 o 
  -4 -13   2      276.21      277.80      8.61 o 
  -3 -13   2      215.03      210.02      5.76 o 
  -2 -13   2       24.14       24.96      1.70 o 
  -1 -13   2      239.82      216.07      5.48 o 
   0 -13   2      109.93      112.67      5.17 o 
   1 -13   2       47.31       46.87      4.77 o 
   2 -13   2        8.55        8.17      1.96 o 
   3 -13   2       99.14      100.30      4.31 o 
   4 -13   2      224.58      220.00      5.34 o 
   5 -13   2       91.47       89.53      3.97 o 
   6 -13   2       58.95       52.98      3.29 o 
   7 -13   2        0.23        0.95      2.86 o 
   8 -13   2        7.25        7.47      3.49 o 
  -8 -12   2       10.80       12.39      3.65 o 
  -7 -12   2       56.56       52.75      5.56 o 
  -6 -12   2       65.89       63.55      5.88 o 
  -5 -12   2      306.48      304.74      9.95 o 
  -4 -12   2      126.57      137.43      4.46 o 
  -3 -12   2       75.20       87.64      2.98 o 
  -2 -12   2       80.65       89.37      2.92 o 
  -1 -12   2       81.29       84.45      4.10 o 
   0 -12   2      161.86      174.22      6.52 o 
   1 -12   2       56.30       51.34      3.43 o 
   2 -12   2      193.93      190.75      7.02 o 
   3 -12   2       59.81       64.26      4.59 o 
   4 -12   2       95.59       96.59      3.03 o 
   5 -12   2      210.91      231.32      7.32 o 
   6 -12   2        0.81        0.37      1.56 o 
   7 -12   2      116.40      132.83      6.31 o 
   8 -12   2        3.19        1.59      2.86 o 
  -8 -11   2       35.07       35.11      4.61 o 
  -7 -11   2      162.50      166.71      9.38 o 
  -6 -11   2      112.43      110.12      7.47 o 
  -5 -11   2       21.44       22.08      1.81 o 
  -4 -11   2      125.95      137.79      4.08 o 
  -3 -11   2      240.47      231.62      5.94 o 
  -2 -11   2      304.04      332.19      6.78 o 
  -1 -11   2      214.55      219.28      5.38 o 
   0 -11   2      175.06      156.64      7.47 o 
   1 -11   2       35.48       31.38      3.89 o 
   2 -11   2       16.00       10.05      2.07 o 
   3 -11   2       23.99       31.50      2.32 o 
   4 -11   2       66.63       59.41      2.28 o 
   5 -11   2       55.28       66.12      3.42 o 
   6 -11   2        3.23        2.90      1.62 o 
   7 -11   2      112.20      107.43      5.56 o 
   8 -11   2       47.70       39.08      4.77 o 
  -9 -10   2       33.28       33.20      4.45 o 
  -8 -10   2       26.25       30.34      4.29 o 
  -7 -10   2       95.86       95.02      6.99 o 
  -6 -10   2       72.87       54.50      5.40 o 
  -5 -10   2      154.35      150.53      9.63 o 
  -4 -10   2       63.00       65.13      2.62 o 
  -3 -10   2      414.14      430.16      8.90 o 
  -2 -10   2       25.50       26.58      1.42 o 
  -1 -10   2     1086.51     1116.49     19.53 o 
   0 -10   2      190.64      169.86      5.37 o 
   1 -10   2      252.34      247.56      6.84 o 
   2 -10   2     1008.72     1033.40     24.53 o 
   3 -10   2      143.80      147.96      3.83 o 
   4 -10   2      127.69      129.46      3.32 o 
   5 -10   2      601.20      567.74     10.89 o 
   6 -10   2       19.92       22.59      2.28 o 
   7 -10   2       24.33       29.05      3.17 o 
   8 -10   2       15.86       11.60      3.34 o 
  -9  -9   2        6.90        8.10      3.18 o 
  -8  -9   2       57.69       61.80      5.56 o 
  -7  -9   2      220.58      223.16     10.97 o 
  -6  -9   2      150.12      155.37      6.38 o 
  -5  -9   2      248.07      241.07      7.69 o 
  -4  -9   2       65.23       70.28      2.60 o 
  -3  -9   2     1001.89      980.23     20.28 o 
  -2  -9   2      261.48      283.75      9.46 o 
  -1  -9   2       17.93       21.83      1.21 o 
   0  -9   2      346.09      341.95      8.50 o 
   1  -9   2     1092.49     1193.16     21.47 o 
   2  -9   2      401.80      423.13     12.49 o 
   3  -9   2       15.85       17.48      1.35 o 
   4  -9   2       59.19       67.51      2.29 o 
   5  -9   2       56.75       58.24      2.49 o 
   6  -9   2      115.77      110.89      3.66 o 
   7  -9   2        2.64        4.51      2.70 o 
   8  -9   2       62.98       61.65      5.40 o 
   9  -9   2       13.74       15.09      3.18 o 
  -9  -8   2       22.31       19.86      3.50 o 
  -8  -8   2       17.76       14.46      3.18 o 
  -7  -8   2      305.61      316.70     13.67 o 
  -6  -8   2       92.11       81.52      4.36 o 
  -5  -8   2        0.70       -0.54      0.85 o 
  -4  -8   2       57.13       54.99      2.21 o 
  -3  -8   2      270.93      276.68      6.01 o 
  -2  -8   2       52.70       57.64      2.29 o 
  -1  -8   2      142.82      157.81      4.15 o 
   0  -8   2      283.01      288.35      7.27 o 
   1  -8   2      509.70      469.77      9.33 o 
   2  -8   2     1918.84     1943.57     31.02 o 
   3  -8   2       72.16       81.17      2.15 o 
   4  -8   2      221.90      215.33      6.19 o 
   5  -8   2      342.63      351.26      6.43 o 
   6  -8   2      123.93      113.70      5.09 o 
   7  -8   2       19.25       22.34      4.53 o 
   8  -8   2       29.89       26.05      3.50 o 
   9  -8   2       20.11       19.54      3.18 o 
  -9  -7   2       13.21       15.41      3.02 o 
  -8  -7   2      101.28      112.82      6.83 o 
  -7  -7   2      154.32      152.12      5.94 o 
  -6  -7   2      126.13      130.63      5.32 o 
  -5  -7   2       43.89       45.30      2.29 o 
  -4  -7   2       45.41       42.10      4.53 o 
  -3  -7   2      518.24      504.43      9.65 o 
  -2  -7   2     1587.09     1704.44     34.32 o 
  -1  -7   2      783.65      791.57     16.74 o 
   0  -7   2     1268.54     1289.60     22.78 o 
   1  -7   2      826.41      840.64     15.48 o 
   2  -7   2      145.97      152.08      3.75 o 
   3  -7   2      423.28      459.16      7.20 o 
   4  -7   2       67.60       67.66      3.87 o 
   5  -7   2       71.12       68.79      2.29 o 
   6  -7   2       93.17       84.22      4.27 o 
   7  -7   2       13.08       11.31      1.76 o 
   8  -7   2       29.55       29.07      3.50 o 
   9  -7   2       17.20       21.76      3.02 o 
  -9  -6   2       17.82       15.41      2.70 o 
  -8  -6   2        2.67        1.75      2.22 o 
  -7  -6   2      254.28      272.81     10.33 o 
  -6  -6   2       92.56      103.81     10.01 o 
  -5  -6   2      227.90      223.66      5.51 o 
  -4  -6   2      371.11      400.28     10.69 o 
  -3  -6   2      937.39      963.95     17.20 o 
  -2  -6   2      723.87      739.17     13.57 o 
  -1  -6   2      654.89      667.03     13.33 o 
   0  -6   2      329.56      340.54      6.31 o 
   1  -6   2      511.91      530.92      8.65 o 
   2  -6   2      210.34      192.54      3.80 o 
   3  -6   2      326.61      348.25      5.57 o 
   4  -6   2      535.34      480.53     14.56 o 
   5  -6   2      392.15      386.28      6.78 o 
   6  -6   2      168.94      160.03      4.27 o 
   7  -6   2       54.08       48.98      2.79 o 
   8  -6   2       60.33       53.07      4.45 o 
   9  -6   2        5.53        1.75      2.07 o 
  -9  -5   2       30.37       33.20      3.34 o 
  -8  -5   2      155.29      154.42      5.54 o 
  -7  -5   2       16.55       13.56      2.01 o 
  -6  -5   2      220.78      216.55      6.91 o 
  -5  -5   2        8.77        7.90      1.05 o 
  -4  -5   2      498.41      472.73     29.09 o 
  -3  -5   2     1035.98     1062.23     21.45 o 
  -2  -5   2      306.64      330.91      6.50 o 
  -1  -5   2      318.28      326.20      5.86 o 
   0  -5   2      328.63      344.45      6.25 o 
   1  -5   2      939.86      956.80     14.92 o 
   2  -5   2       16.21       13.77      0.93 o 
   3  -5   2      272.42      288.41      5.16 o 
   4  -5   2      328.64      333.87      5.90 o 
   5  -5   2        0.61        2.56      0.94 o 
   6  -5   2      107.58      109.33      3.28 o 
   7  -5   2      268.36      265.39      7.62 o 
   8  -5   2      131.18      130.95      4.83 o 
  -9  -4   2        2.66        2.81      2.00 o 
  -8  -4   2       48.39       55.94      2.87 o 
  -7  -4   2      124.60      112.19      3.89 o 
  -6  -4   2      478.70      514.32      9.69 o 
  -5  -4   2        4.13        4.83      0.83 o 
  -4  -4   2      435.09      467.77     10.07 o 
  -3  -4   2     2535.87     2704.56     64.00 o 
  -2  -4   2      637.31      619.94     11.22 o 
  -1  -4   2      333.17      347.10      5.57 o 
   0  -4   2     2155.06     2059.33     32.16 o 
   1  -4   2     3696.76     3619.64     54.38 o 
   2  -4   2     2180.31     2169.84     32.50 o 
   3  -4   2     1552.93     1609.53     23.86 o 
   4  -4   2     1698.31     1716.61     25.51 o 
   5  -4   2        3.54        8.31      1.09 o 
   6  -4   2      129.89      123.10      3.44 o 
   7  -4   2      154.42      146.92      4.41 o 
   8  -4   2       49.90       56.79      3.08 o 
  -9  -3   2       14.19       11.60      4.61 o 
  -8  -3   2      325.13      326.51      7.84 o 
  -7  -3   2      227.91      230.96      5.96 o 
  -6  -3   2        2.98        2.26      1.13 o 
  -5  -3   2      474.00      462.29     10.04 o 
  -4  -3   2      321.88      311.77      6.23 o 
  -3  -3   2     3223.29     3226.61     62.41 o 
  -2  -3   2      234.76      231.63      8.09 o 
  -1  -3   2     3925.15     3932.49     59.99 o 
   0  -3   2     1874.93     1842.27     26.03 o 
   1  -3   2       98.32       91.14      2.23 o 
   2  -3   2      469.38      476.83      7.71 o 
   3  -3   2      950.88      894.61     33.65 o 
   4  -3   2       65.26       65.07      1.89 o 
   5  -3   2       13.94        9.91      0.90 o 
   6  -3   2        4.87        2.82      1.04 o 
   7  -3   2      263.76      265.61      7.31 o 
   8  -3   2      144.43      133.61      8.58 o 
   9  -3   2       27.61       28.60      6.04 o 
 -10  -2   2       35.00       27.01      5.88 o 
  -9  -2   2       22.16       26.37      5.40 o 
  -8  -2   2       13.69        7.90      2.11 o 
  -7  -2   2       38.46       36.34      2.42 o 
  -6  -2   2       45.33       41.05      2.23 o 
  -5  -2   2      182.96      186.67      4.85 o 
  -4  -2   2      162.19      163.93      3.66 o 
  -3  -2   2      299.18      280.27      6.39 o 
  -2  -2   2      461.65      452.35      8.29 o 
  -1  -2   2     1189.55     1180.64     18.47 o 
   0  -2   2     9374.33     9372.17    140.53 o 
   1  -2   2      874.25      859.65     12.23 o 
   2  -2   2     1312.05     1255.99     18.74 o 
   3  -2   2      328.44      331.06      5.96 o 
   4  -2   2      975.76      952.61     14.32 o 
   5  -2   2      412.74      372.99      7.17 o 
   6  -2   2        3.15        1.75      0.93 o 
   7  -2   2      210.49      210.59      5.39 o 
   8  -2   2       30.98       36.93      3.18 o 
   9  -2   2       34.21       55.29      7.63 o 
 -10  -1   2      124.01      138.59      7.29 o 
  -9  -1   2       19.48       15.89      4.92 o 
  -8  -1   2      454.25      453.21     10.20 o 
  -7  -1   2      196.87      181.06      4.99 o 
  -6  -1   2       16.92       17.25      2.00 o 
  -5  -1   2      784.28      781.19     16.12 o 
  -4  -1   2      533.86      538.16     12.53 o 
  -3  -1   2      842.01      890.32     17.91 o 
  -2  -1   2      525.98      500.18      8.11 o 
  -1  -1   2     2883.26     2971.81     36.18 o 
   0  -1   2      226.21      227.31      9.05 o 
   1  -1   2     3009.75     3104.49     91.58 o 
   2  -1   2      332.76      293.15      6.30 o 
   3  -1   2       40.62       38.07      1.70 o 
   4  -1   2      429.40      424.67      9.06 o 
   5  -1   2       53.91       58.21      2.08 o 
   6  -1   2       21.19       20.97      2.47 o 
   7  -1   2        4.11        3.89      1.15 o 
   8  -1   2       30.53       31.83      3.10 o 
   9  -1   2       26.68       29.39      6.04 o 
 -10   0   2        0.61        5.33      3.05 o 
  -9   0   2        6.34        9.27      3.26 o 
  -8   0   2       88.93       83.12      3.52 o 
  -7   0   2       15.88       14.44      1.61 o 
  -6   0   2      345.45      338.44      6.86 o 
  -5   0   2      124.48      112.74      5.01 o 
  -4   0   2       10.48        4.62      0.75 o 
  -3   0   2      509.34      475.33     14.93 o 
  -2   0   2      424.34      431.20      6.60 o 
  -1   0   2      445.17      435.56      6.04 o 
   0   0   2     1066.57     1030.00     13.64 o 
   1   0   2     6117.87     5603.76     84.73 o 
   2   0   2     2059.20     1978.65     29.71 o 
   3   0   2       69.04       63.83      2.70 o 
   4   0   2     1284.42     1307.37     21.60 o 
   5   0   2       22.17       24.76      1.34 o 
   6   0   2      122.51      119.74      3.30 o 
   7   0   2       21.09       22.34      1.64 o 
   8   0   2        1.34        1.83      1.58 o 
   9   0   2        3.65        5.88      4.45 o 
 -10   1   2      122.50      126.64     10.17 o 
  -9   1   2       20.02       23.33      3.42 o 
  -8   1   2      453.15      439.54      9.14 o 
  -7   1   2      200.45      183.24      5.09 o 
  -6   1   2       17.59       15.43      1.40 o 
  -5   1   2      779.05      777.14     16.27 o 
  -4   1   2      522.58      535.32     12.92 o 
  -3   1   2      844.93      886.22     21.84 o 
  -2   1   2      518.40      504.46      8.14 o 
  -1   1   2     2912.90     3013.85     38.41 o 
   0   1   2      234.52      230.31     10.80 o 
   1   1   2     3011.97     3041.50     81.99 o 
   2   1   2      331.45      288.35      5.64 o 
   3   1   2       41.16       36.87      1.71 o 
   4   1   2      429.53      430.58      7.29 o 
   5   1   2       53.04       52.89      2.12 o 
   6   1   2       21.21       19.90      1.42 o 
   7   1   2        4.09        1.92      1.15 o 
   8   1   2       30.40       26.41      2.54 o 
   9   1   2       26.48       32.25      6.35 o 
 -10   2   2       34.96       24.31      5.88 o 
  -9   2   2       22.23       23.81      2.35 o 
  -8   2   2       14.05       10.44      1.66 o 
  -7   2   2       39.46       39.75      2.12 o 
  -6   2   2       44.59       44.25      1.89 o 
  -5   2   2      183.56      184.92      4.89 o 
  -4   2   2      164.92      170.66      4.55 o 
  -3   2   2      298.92      288.67      7.87 o 
  -2   2   2      458.36      447.62      7.37 o 
  -1   2   2     1211.99     1183.85     17.16 o 
   0   2   2     9318.78     9280.65    127.77 o 
   1   2   2      852.87      833.90     11.97 o 
   2   2   2     1317.20     1255.40     19.21 o 
   3   2   2      317.47      298.88      5.45 o 
   4   2   2      970.96      939.41     20.05 o 
   5   2   2      413.05      366.89      9.07 o 
   6   2   2        2.83        3.11      2.25 o 
   7   2   2      212.31      207.64      5.73 o 
   8   2   2       32.16       30.37      2.02 o 
   9   2   2       35.44       46.87      7.31 o 
 -10   3   2        0.42        3.34      4.61 o 
  -9   3   2       13.40       15.79      2.14 o 
  -8   3   2      322.76      315.37      9.98 o 
  -7   3   2      226.77      215.87      5.97 o 
  -6   3   2        3.33        3.82      1.49 o 
  -5   3   2      462.51      447.95     12.70 o 
  -4   3   2      332.65      324.55      5.57 o 
  -3   3   2     3223.43     3219.46     64.04 o 
  -2   3   2      239.35      232.76      4.79 o 
  -1   3   2     3895.07     3963.99     66.12 o 
   0   3   2     1896.65     1863.07     26.00 o 
   1   3   2       96.99       93.35      2.20 o 
   2   3   2      464.70      467.05      7.09 o 
   3   3   2      957.15      927.51     14.30 o 
   4   3   2       65.22       62.21      2.32 o 
   5   3   2       14.19       10.54      1.35 o 
   6   3   2        4.92        3.46      1.65 o 
   7   3   2      264.00      264.21      6.98 o 
   8   3   2      144.37      131.98      4.37 o 
   9   3   2       27.45       32.77      4.77 o 
  -9   4   2        2.58        2.99      1.71 o 
  -8   4   2       48.78       50.91      3.35 o 
  -7   4   2      125.83      120.35      4.09 o 
  -6   4   2      480.60      497.62      9.80 o 
  -5   4   2        4.75        6.86      1.10 o 
  -4   4   2      440.17      472.53      8.73 o 
  -3   4   2     2511.47     2678.84     40.12 o 
  -2   4   2      651.02      614.34     12.98 o 
  -1   4   2      327.82      342.19      6.69 o 
   0   4   2     2185.76     2116.66     32.23 o 
   1   4   2     3665.27     3536.15     42.01 o 
   2   4   2     2196.77     2157.53     33.46 o 
   3   4   2     1529.78     1579.47     32.68 o 
   4   4   2     1714.73     1754.59     30.35 o 
   5   4   2        2.63        6.10      1.08 o 
   6   4   2      134.93      121.17      3.52 o 
   7   4   2      152.29      141.49      6.09 o 
   8   4   2       49.98       57.77      4.20 o 
   9   4   2       71.81       72.89     13.35 o 
  -9   5   2       28.81       30.26      2.77 o 
  -8   5   2      157.04      151.42      7.55 o 
  -7   5   2       16.82       16.13      1.96 o 
  -6   5   2      225.15      217.39      6.04 o 
  -5   5   2        9.68        8.48      1.21 o 
  -4   5   2      498.10      490.77      9.01 o 
  -3   5   2     1029.49     1056.85     16.42 o 
  -2   5   2      299.85      332.72      6.34 o 
  -1   5   2      311.38      319.30      6.89 o 
   0   5   2      333.11      354.06      5.74 o 
   1   5   2      949.92      973.42     17.43 o 
   2   5   2       17.55       12.94      1.18 o 
   3   5   2      268.95      283.58      6.06 o 
   4   5   2      326.39      329.61      8.04 o 
   5   5   2        0.63        1.82      1.20 o 
   6   5   2      107.75      107.08      4.67 o 
   7   5   2      268.54      260.81      7.43 o 
   8   5   2      130.90      136.13      6.35 o 
   9   5   2       26.66       37.77      3.49 o 
  -9   6   2       17.90        9.53      3.18 o 
  -8   6   2        2.55        3.16      2.22 o 
  -7   6   2      254.13      266.01      7.85 o 
  -6   6   2       91.92      107.11      3.46 o 
  -5   6   2      223.57      217.14      9.00 o 
  -4   6   2      369.14      386.17      8.70 o 
  -3   6   2      928.12      952.61     15.03 o 
  -2   6   2      738.67      746.00     13.01 o 
  -1   6   2      653.82      666.78     10.57 o 
   0   6   2      340.96      355.65      7.91 o 
   1   6   2      516.95      529.07     11.22 o 
   2   6   2      206.11      194.76      4.59 o 
   3   6   2      324.89      342.60      7.18 o 
   4   6   2      538.76      504.41     11.27 o 
   5   6   2      397.08      394.06      9.55 o 
   6   6   2      169.95      173.53      6.66 o 
   7   6   2       52.86       53.72      2.66 o 
   8   6   2       58.27       63.23      8.74 o 
   9   6   2        5.68        6.75      2.60 o 
  -9   7   2       12.18        9.06      3.34 o 
  -8   7   2      102.97      118.22      5.75 o 
  -7   7   2      154.89      152.30      6.49 o 
  -6   7   2      129.69      135.58      4.98 o 
  -5   7   2       42.81       44.40      2.09 o 
  -4   7   2       42.26       43.18      1.94 o 
  -3   7   2      513.20      501.05      9.36 o 
  -2   7   2     1596.43     1751.11     28.89 o 
  -1   7   2      770.38      799.81     17.76 o 
   0   7   2     1262.64     1245.05     31.84 o 
   1   7   2      819.68      827.39     17.16 o 
   2   7   2      143.18      152.02      4.70 o 
   3   7   2      427.29      475.86     11.49 o 
   4   7   2       67.70       66.48      2.59 o 
   5   7   2       71.55       68.26      4.46 o 
   6   7   2       92.86       83.52      3.85 o 
   7   7   2       12.90       14.98      2.88 o 
   8   7   2       29.49       25.99      2.76 o 
   9   7   2       17.24       22.50      6.67 o 
  -9   8   2       22.31       23.19      3.97 o 
  -8   8   2       17.75       17.30      3.01 o 
  -7   8   2      306.65      319.40     10.73 o 
  -6   8   2       90.22       86.59      6.99 o 
  -5   8   2        0.74        0.69      0.94 o 
  -4   8   2       57.02       54.65      2.06 o 
  -3   8   2      269.97      276.02      6.38 o 
  -2   8   2       49.21       58.22      2.99 o 
  -1   8   2      137.25      148.94      5.66 o 
   0   8   2      283.30      282.51      8.94 o 
   1   8   2      508.66      458.52     10.19 o 
   2   8   2     1933.77     1991.31     36.80 o 
   3   8   2       69.64       78.38      2.93 o 
   4   8   2      225.90      219.61      8.03 o 
   5   8   2      337.87      353.36      8.89 o 
   6   8   2      124.49      114.97      5.56 o 
   7   8   2       17.75       18.50      3.26 o 
   8   8   2       28.92       26.45      3.13 o 
   9   8   2       19.58       19.63      4.85 o 
  -9   9   2        7.31       10.17      3.65 o 
  -8   9   2       58.79       69.73      9.14 o 
  -7   9   2      222.33      225.42     12.40 o 
  -6   9   2      153.58      162.94      5.45 o 
  -5   9   2      246.54      250.32      5.18 o 
  -4   9   2       67.40       70.11      2.78 o 
  -3   9   2     1004.40      983.71     20.75 o 
  -2   9   2      264.28      287.59      8.60 o 
  -1   9   2       19.09       24.57      2.46 o 
   0   9   2      344.74      339.27     10.46 o 
   1   9   2     1087.46     1156.21     25.17 o 
   2   9   2      401.57      412.25      8.85 o 
   3   9   2       15.45       16.95      1.66 o 
   4   9   2       59.45       65.38      2.83 o 
   5   9   2       56.11       58.99      2.66 o 
   6   9   2      115.47      105.09     14.06 o 
   7   9   2        2.65        4.64      2.72 o 
   8   9   2       62.91       72.32      5.64 o 
   9   9   2       13.91       17.66      4.09 o 
  -9  10   2       32.95       31.93      5.08 o 
  -8  10   2       26.12       24.47      4.61 o 
  -7  10   2       95.17      103.43      7.31 o 
  -6  10   2       72.08       66.88      4.90 o 
  -5  10   2      157.23      157.61      5.19 o 
  -4  10   2       61.22       63.63      3.29 o 
  -3  10   2      416.99      432.84     13.18 o 
  -2  10   2       23.56       23.37      2.17 o 
  -1  10   2     1100.93     1112.19     28.89 o 
   0  10   2      188.87      176.11      6.63 o 
   1  10   2      255.68      252.33      8.49 o 
   2  10   2     1012.73     1021.28     19.70 o 
   3  10   2      139.01      140.54      6.26 o 
   4  10   2      132.29      135.73      4.16 o 
   5  10   2      601.24      594.13     13.57 o 
   6  10   2       21.54       21.83      3.64 o 
   7  10   2       24.09       31.99      4.03 o 
   8  10   2       15.71       23.45      9.37 o 
  -8  11   2       35.38       25.74      4.92 o 
  -7  11   2      159.98      160.91      8.66 o 
  -6  11   2      112.31      112.83      4.76 o 
  -5  11   2       21.49       24.10      4.86 o 
  -4  11   2      130.71      145.52      5.04 o 
  -3  11   2      241.90      233.07      6.13 o 
  -2  11   2      303.92      329.56     10.68 o 
  -1  11   2      215.76      218.30      7.98 o 
   0  11   2      174.52      156.26      6.46 o 
   1  11   2       36.79       31.93      3.09 o 
   2  11   2       15.06        9.62      2.03 o 
   3  11   2       23.37       29.74      2.19 o 
   4  11   2       67.08       59.16      2.96 o 
   5  11   2       54.79       55.46      4.94 o 
   6  11   2        3.21        1.49      4.37 o 
   7  11   2      112.32      109.75      6.75 o 
   8  11   2       47.40       52.45      4.97 o 
  -8  12   2       11.09        8.90      3.97 o 
  -7  12   2       56.83       61.12      9.93 o 
  -6  12   2       66.10       54.32      7.94 o 
  -5  12   2      310.50      293.51     15.26 o 
  -4  12   2      123.44      134.09      5.13 o 
  -3  12   2       75.29       76.03      3.93 o 
  -2  12   2       77.81       88.47      5.04 o 
  -1  12   2       80.02       89.50      8.34 o 
   0  12   2      161.21      168.08      6.97 o 
   1  12   2       52.77       49.46      5.48 o 
   2  12   2      193.56      185.48      6.35 o 
   3  12   2       56.68       60.14      3.70 o 
   4  12   2       99.18      107.02      4.03 o 
   5  12   2      206.35      211.04      9.54 o 
   6  12   2        0.56       -0.98      2.91 o 
   7  12   2      115.62      125.99     21.05 o 
   8  12   2        3.54        2.11      3.11 o 
  -8  13   2       30.21       30.34      5.56 o 
  -7  13   2       13.46        7.58      3.32 o 
  -6  13   2      112.37      137.77      9.85 o 
  -5  13   2      219.26      205.52     12.72 o 
  -4  13   2      277.53      267.23      9.89 o 
  -3  13   2      213.06      210.48      7.45 o 
  -2  13   2       25.06       28.49      3.23 o 
  -1  13   2      238.06      212.90      8.26 o 
   0  13   2      107.69      107.76      5.62 o 
   1  13   2       47.58       35.27      4.77 o 
   2  13   2        8.04        9.73      2.35 o 
   3  13   2       97.75      103.80      4.93 o 
   4  13   2      226.09      213.20      7.29 o 
   5  13   2       91.84       99.77      6.64 o 
   6  13   2       59.39       61.84     16.21 o 
   7  13   2        0.25        1.18      3.18 o 
   8  13   2        7.28        6.83      7.39 o 
  -8  14   2        3.89       11.44      4.61 o 
  -7  14   2       22.08       16.05      4.77 o 
  -6  14   2       74.83       87.23      8.42 o 
  -5  14   2       16.95       16.05      4.77 o 
  -4  14   2       13.08       10.67      3.01 o 
  -3  14   2      112.96      135.00      5.35 o 
  -2  14   2      120.48      130.56      6.51 o 
  -1  14   2      168.37      168.88      7.29 o 
   0  14   2      481.40      457.59     14.46 o 
   1  14   2       11.40       11.74      3.73 o 
   2  14   2      390.20      383.15     12.48 o 
   3  14   2       30.33       26.37      3.07 o 
   4  14   2      521.53      539.28     17.51 o 
   5  14   2       21.66       21.32      4.26 o 
   6  14   2       22.28       11.19      4.92 o 
   7  14   2       13.66       18.32      4.14 o 
  -7  15   2       25.06       19.70      5.24 o 
  -6  15   2       46.85       45.28      6.67 o 
  -5  15   2        3.23        4.45      3.81 o 
  -4  15   2      128.48      154.46     10.96 o 
  -3  15   2      238.33      237.23      9.25 o 
  -2  15   2       67.86       71.50      6.99 o 
  -1  15   2      119.71      117.80      7.39 o 
   0  15   2      194.28      188.15      8.14 o 
   1  15   2       26.95       32.89      4.45 o 
   2  15   2       31.53       30.82      3.65 o 
   3  15   2       57.26       47.82      6.04 o 
   4  15   2       17.52       19.04      4.26 o 
   5  15   2       38.70       31.25      4.76 o 
   6  15   2       27.54       15.35      4.16 o 
   7  15   2        3.95       10.10      3.97 o 
  -7  16   2       20.33       25.58      5.56 o 
  -6  16   2        4.03       10.80      4.77 o 
  -5  16   2       49.83       55.45      7.31 o 
  -4  16   2       66.23       68.64      7.79 o 
  -3  16   2      178.32      175.32      8.13 o 
  -2  16   2       29.89       35.99      4.07 o 
  -1  16   2       31.05       28.18      3.80 o 
   0  16   2       28.51       33.37      3.82 o 
   1  16   2      129.80      135.12     11.20 o 
   2  16   2      153.48      142.47      7.13 o 
   3  16   2       17.68       17.04      3.19 o 
   4  16   2       24.81       18.20      4.28 o 
   5  16   2       20.48       22.87      4.55 o 
   6  16   2        0.03        1.47      3.56 o 
   7  16   2       39.19       44.37      5.67 o 
  -7  17   2       32.66       35.27      6.83 o 
  -6  17   2       37.71       38.61      6.83 o 
  -5  17   2       44.89       49.25      7.31 o 
  -4  17   2       11.12        6.51      4.45 o 
  -3  17   2       96.08       81.88      6.12 o 
  -2  17   2      198.60      181.56      8.46 o 
  -1  17   2      113.40      119.21      6.83 o 
   0  17   2       70.63       69.35     13.98 o 
   1  17   2       38.06       37.50      4.32 o 
   2  17   2       21.69       22.46      3.75 o 
   3  17   2      121.32      122.84     10.17 o 
   4  17   2        3.92        5.56      4.45 o 
   5  17   2       90.03       80.26      6.98 o 
   6  17   2       22.06       24.16      7.39 o 
  -6  18   2       17.46       14.46      5.72 o 
  -5  18   2       13.32       12.87      5.24 o 
  -4  18   2        2.80       -3.02      3.81 o 
  -3  18   2       47.20       43.21      6.83 o 
  -2  18   2       10.74       11.23      3.41 o 
  -1  18   2       23.18       24.81      4.03 o 
   0  18   2       45.73       36.71      4.60 o 
   1  18   2      167.28      150.16      7.86 o 
   2  18   2      246.56      267.40     10.67 o 
   3  18   2       12.35       14.30      5.24 o 
   4  18   2       33.81       23.83      6.04 o 
   5  18   2       19.19       21.13      5.88 o 
   6  18   2       10.37        7.22      4.23 o 
  -6  19   2        4.71        4.45      5.08 o 
  -5  19   2        3.17        0.79      4.61 o 
  -4  19   2       15.86        8.58      5.24 o 
  -3  19   2       30.40       30.98      6.51 o 
  -2  19   2       42.29       43.26      4.75 o 
  -1  19   2      155.59      146.99      8.02 o 
   0  19   2       38.97       38.03      6.28 o 
   1  19   2       14.59       11.12      3.54 o 
   2  19   2       70.05       73.01      5.84 o 
   3  19   2       13.94       19.22      5.56 o 
   4  19   2        0.90        4.45      4.92 o 
   5  19   2       24.49       18.43      5.72 o 
  -5  20   2        7.63        6.83      5.40 o 
  -4  20   2       37.11       33.52      7.31 o 
  -3  20   2       22.96       31.61      6.99 o 
  -2  20   2       40.35       47.41      5.22 o 
  -1  20   2        5.95        8.24      3.59 o 
   0  20   2        0.41        1.06      3.42 o 
   1  20   2        1.49        4.19      3.20 o 
   2  20   2       73.22       58.95      8.10 o 
   3  20   2       11.92       13.98      5.40 o 
   4  20   2       53.12       49.25      7.94 o 
   5  20   2        8.48        9.37      5.56 o 
  -4  21   2        4.62        5.72      5.40 o 
  -3  21   2       16.33       13.66      6.20 o 
  -2  21   2       50.06       47.66      8.10 o 
  -1  21   2        4.43        6.32      3.53 o 
   0  21   2       27.40       28.40      4.54 o 
   1  21   2       43.60       35.27      5.06 o 
   2  21   2       20.30        7.78      5.24 o 
   3  21   2        4.37       14.30      5.72 o 
   4  21   2        6.72        8.10      5.56 o 
  -3  22   2        7.87       10.96      5.88 o 
  -2  22   2        0.12        1.91      4.92 o 
  -1  22   2       40.40       53.23      5.90 o 
   0  22   2        6.28        0.49      4.05 o 
   1  22   2       30.77       35.87      5.11 o 
   2  22   2        2.50        0.79      4.77 o 
   3  22   2        4.49        5.24      5.56 o 
  -2  23   2       39.17       39.56      8.26 o 
  -1  23   2        0.85        2.86      5.08 o 
   0  23   2       43.24       48.40      5.83 o 
   1  23   2        1.04        8.10      5.40 o 
   2  23   2       19.33       13.82      6.35 o 
  -1 -23   3        4.05        2.58      3.20 o 
   0 -23   3       21.26       18.13      4.04 o 
   1 -23   3       11.47       11.43      3.75 o 
  -3 -22   3        5.62        4.29      4.45 o 
  -2 -22   3       10.11        6.51      4.45 o 
  -1 -22   3        6.31        4.48      3.08 o 
   0 -22   3       30.66       34.99      4.60 o 
   1 -22   3        6.18        7.86      3.42 o 
   2 -22   3        2.96        0.79      4.29 o 
   3 -22   3        0.46        4.13      4.61 o 
  -4 -21   3        2.45       12.55      5.08 o 
  -3 -21   3        8.64        8.10      4.77 o 
  -2 -21   3       21.01       24.55      4.04 o 
  -1 -21   3        7.26        6.82      4.61 o 
   0 -21   3        0.84        0.23      2.86 o 
   1 -21   3       19.43       10.84      3.54 o 
   2 -21   3        0.02        2.38      3.97 o 
   3 -21   3       14.27       17.16      5.40 o 
   4 -21   3        1.21       -4.29      3.97 o 
  -5 -20   3        4.56        7.15      4.29 o 
  -4 -20   3       28.91       30.98      6.20 o 
  -3 -20   3       41.69       47.50      6.83 o 
  -2 -20   3        2.10       -0.79      2.58 o 
  -1 -20   3       76.36       69.89      6.59 o 
   0 -20   3        5.32        7.63      3.15 o 
   1 -20   3        4.12        2.64      3.65 o 
   2 -20   3        5.06       -1.38      4.13 o 
   3 -20   3       21.84       24.78      5.72 o 
   4 -20   3       24.75       25.26      5.88 o 
  -5 -19   3       14.69       18.75      5.24 o 
  -4 -19   3       55.62       69.75      7.63 o 
  -3 -19   3       29.09       19.06      4.92 o 
  -2 -19   3      126.53      129.51      6.97 o 
  -1 -19   3       11.11        8.10      3.03 o 
   0 -19   3       25.90       19.46      3.54 o 
   1 -19   3       17.03       14.07      3.25 o 
   2 -19   3       30.92       31.85      4.10 o 
   3 -19   3        5.19        7.31      4.29 o 
   4 -19   3        5.05       10.17      4.77 o 
   5 -19   3       24.63       17.32      5.24 o 
  -6 -18   3       12.28       25.74      5.40 o 
  -5 -18   3       10.08       12.39      4.61 o 
  -4 -18   3        7.98       10.01      4.29 o 
  -3 -18   3       16.21       19.32      3.30 o 
  -2 -18   3      107.64       88.83      5.73 o 
  -1 -18   3        4.04        4.41      2.80 o 
   0 -18   3      141.85      136.12      9.30 o 
   1 -18   3       15.29       19.22      5.00 o 
   2 -18   3       41.03       40.45      4.26 o 
   3 -18   3       17.38       19.22      4.92 o 
   4 -18   3       24.53       18.96      3.30 o 
   5 -18   3       27.69       36.06      6.04 o 
   6 -18   3        4.08        1.43      3.81 o 
  -6 -17   3       17.56       17.95      4.77 o 
  -5 -17   3       57.13       60.85      6.99 o 
  -4 -17   3        8.43        5.56      3.65 o 
  -3 -17   3       46.44       40.37      3.98 o 
  -2 -17   3       55.67       55.46      4.55 o 
  -1 -17   3      218.34      224.21      9.10 o 
   0 -17   3        1.88        1.44      3.34 o 
   1 -17   3       86.42       83.66      5.45 o 
   2 -17   3       38.58       35.00      3.93 o 
   3 -17   3      111.45      113.07      6.35 o 
   4 -17   3        0.65        2.13      2.21 o 
   5 -17   3       60.33       55.93      6.83 o 
   6 -17   3       13.30       15.09      4.77 o 
  -7 -16   3       19.70       30.18      5.56 o 
  -6 -16   3        3.74        3.49      3.49 o 
  -5 -16   3       52.62       61.17      6.67 o 
  -4 -16   3        2.26        3.02      3.34 o 
  -3 -16   3       26.44       29.96      4.85 o 
  -2 -16   3      141.70      140.52      6.80 o 
  -1 -16   3       65.98       62.52      5.56 o 
   0 -16   3      128.45      128.81      7.71 o 
   1 -16   3        3.46        4.53      2.47 o 
   2 -16   3       33.84       36.88      3.93 o 
   3 -16   3      215.97      221.25      8.93 o 
   4 -16   3       34.00       33.74      4.53 o 
   5 -16   3       80.34       80.95      5.28 o 
   6 -16   3        4.69        5.40      3.65 o 
  -7 -15   3        6.26       15.09      4.45 o 
  -6 -15   3       17.69       16.68      4.29 o 
  -5 -15   3       39.80       44.64      5.88 o 
  -4 -15   3      106.24      100.58      5.55 o 
  -3 -15   3        3.51        4.44      2.21 o 
  -2 -15   3      189.18      197.99      6.63 o 
  -1 -15   3      101.66       92.75      7.31 o 
   0 -15   3        3.71        5.31      2.30 o 
   1 -15   3       83.24       78.69      5.00 o 
   2 -15   3      171.08      163.34      7.19 o 
   3 -15   3       21.61       19.48      1.90 o 
   4 -15   3       37.44       45.68      3.80 o 
   5 -15   3       41.49       36.31      3.75 o 
   6 -15   3        9.95        9.37      3.81 o 
   7 -15   3       15.51       18.75      4.45 o 
  -7 -14   3        3.78        8.90      3.65 o 
  -6 -14   3       34.67       45.91      5.72 o 
  -5 -14   3       26.52       34.00      4.92 o 
  -4 -14   3        2.29        4.44      1.69 o 
  -3 -14   3       45.77       48.29      5.32 o 
  -2 -14   3       22.92       24.99      2.64 o 
  -1 -14   3       94.49       84.91      5.80 o 
   0 -14   3      358.31      334.57     11.25 o 
   1 -14   3       28.15       26.61      3.03 o 
   2 -14   3       71.77       65.99      6.12 o 
   3 -14   3      165.14      148.81      5.65 o 
   4 -14   3       29.44       28.66      2.27 o 
   5 -14   3        0.01        0.97      1.54 o 
   6 -14   3        6.07        9.21      3.81 o 
   7 -14   3       21.67       22.72      4.61 o 
  -8 -13   3       65.46       73.72      7.15 o 
  -7 -13   3       16.28       17.95      4.45 o 
  -6 -13   3      193.19      209.95     11.76 o 
  -5 -13   3        4.33        5.08      3.18 o 
  -4 -13   3      608.35      633.24     14.67 o 
  -3 -13   3      239.67      252.82      9.50 o 
  -2 -13   3      516.22      494.69     12.12 o 
  -1 -13   3        0.30       11.87      7.94 o 
   0 -13   3       22.47       21.38      2.75 o 
   1 -13   3      275.78      275.85     10.26 o 
   2 -13   3       67.09       70.98      2.68 o 
   3 -13   3       76.42       91.62      3.47 o 
   4 -13   3       89.43      100.63      4.08 o 
   5 -13   3       56.82       53.02      3.06 o 
   6 -13   3        6.95        4.58      2.09 o 
   7 -13   3        1.99        0.95      3.02 o 
  -8 -12   3        8.15        8.42      3.81 o 
  -7 -12   3        8.04        9.69      3.81 o 
  -6 -12   3        3.84        5.40      3.34 o 
  -5 -12   3       71.07       73.91      4.08 o 
  -4 -12   3      152.01      179.94      6.32 o 
  -3 -12   3      226.55      229.17      6.54 o 
  -2 -12   3       20.47       20.53      2.20 o 
  -1 -12   3       50.90       51.70      3.70 o 
   0 -12   3       68.96       57.43      3.88 o 
   1 -12   3       12.07        5.92      1.96 o 
   2 -12   3       64.36       59.15      2.44 o 
   3 -12   3      154.32      154.71      4.21 o 
   4 -12   3      100.07       97.82      3.28 o 
   5 -12   3      392.63      393.18      9.61 o 
   6 -12   3       21.64       24.24      3.21 o 
   7 -12   3       18.93       22.40      4.29 o 
   8 -12   3        8.29        3.18      3.18 o 
  -8 -11   3       34.06       37.33      5.08 o 
  -7 -11   3       53.40       51.48      5.56 o 
  -6 -11   3      140.66      154.94      9.06 o 
  -5 -11   3      118.72      109.33      7.63 o 
  -4 -11   3      159.46      177.48      6.56 o 
  -3 -11   3      121.82      131.25      3.97 o 
  -2 -11   3      426.92      412.77     10.07 o 
  -1 -11   3      343.89      342.67     10.80 o 
   0 -11   3       51.03       50.20      3.48 o 
   1 -11   3       51.66       51.71      3.54 o 
   2 -11   3      232.17      228.68      5.65 o 
   3 -11   3      157.81      155.91      4.43 o 
   4 -11   3       64.94       64.59      3.49 o 
   5 -11   3        7.27        9.18      1.79 o 
   6 -11   3       49.90       50.80      3.20 o 
   7 -11   3       25.62       21.76      4.13 o 
   8 -11   3       16.04       11.12      3.65 o 
  -8 -10   3       10.02        7.47      3.34 o 
  -7 -10   3       57.71       48.14      5.24 o 
  -6 -10   3        5.81        9.69      3.34 o 
  -5 -10   3       19.05       16.34      2.48 o 
  -4 -10   3      134.96      140.01      4.09 o 
  -3 -10   3      295.68      302.76      6.83 o 
  -2 -10   3      421.25      451.52     10.62 o 
  -1 -10   3      458.41      445.60     13.05 o 
   0 -10   3      234.71      232.07      7.76 o 
   1 -10   3      209.35      203.70      7.25 o 
   2 -10   3       25.68       27.33      3.07 o 
   3 -10   3      164.68      158.68      4.11 o 
   4 -10   3       14.33       18.51      1.47 o 
   5 -10   3      257.57      249.76      7.76 o 
   6 -10   3       19.81       20.11      3.69 o 
   7 -10   3        8.64       13.50      3.65 o 
   8 -10   3       53.09       62.91      5.72 o 
  -9  -9   3       21.59       18.59      3.97 o 
  -8  -9   3       12.82       10.64      3.34 o 
  -7  -9   3       51.15       57.20      5.40 o 
  -6  -9   3      353.25      339.96     15.42 o 
  -5  -9   3      367.32      356.55      9.04 o 
  -4  -9   3      718.18      738.22     14.08 o 
  -3  -9   3      162.30      169.55      4.43 o 
  -2  -9   3      462.12      456.97      8.43 o 
  -1  -9   3      737.56      760.35     16.96 o 
   0  -9   3      138.67      141.74      4.77 o 
   1  -9   3        3.12        6.16      1.74 o 
   2  -9   3       31.36       32.12      1.67 o 
   3  -9   3       85.25       79.20      2.75 o 
   4  -9   3      108.24      101.82      3.41 o 
   5  -9   3       38.20       36.91      3.29 o 
   6  -9   3       76.55       64.84      3.93 o 
   7  -9   3       21.60       26.61      3.81 o 
   8  -9   3       22.61       23.35      3.97 o 
  -9  -8   3        2.19        0.48      2.54 o 
  -8  -8   3       18.40       17.00      3.50 o 
  -7  -8   3        8.53        4.92      2.86 o 
  -6  -8   3        2.32       -0.46      1.67 o 
  -5  -8   3       82.30       81.65      3.44 o 
  -4  -8   3       17.24       17.97      1.82 o 
  -3  -8   3       70.55       78.83      2.58 o 
  -2  -8   3      353.23      375.67      7.78 o 
  -1  -8   3      237.60      247.43      6.77 o 
   0  -8   3       70.69       86.52      5.19 o 
   1  -8   3      673.54      650.36     12.64 o 
   2  -8   3      166.87      196.64      4.42 o 
   3  -8   3      439.47      442.85     10.11 o 
   4  -8   3       73.36       71.52      2.41 o 
   5  -8   3      274.41      269.91      6.01 o 
   6  -8   3      154.56      137.44      5.28 o 
   7  -8   3        7.41        8.60      2.33 o 
   8  -8   3      118.58      108.69      7.31 o 
   9  -8   3        5.48        5.56      2.86 o 
  -9  -7   3       14.77       21.61      3.65 o 
  -8  -7   3       61.48       61.80      5.40 o 
  -7  -7   3       20.16       20.97      3.65 o 
  -6  -7   3       56.31       55.22      3.65 o 
  -5  -7   3      271.52      245.81      7.86 o 
  -4  -7   3      246.73      241.11      6.41 o 
  -3  -7   3      104.20       94.64      2.78 o 
  -2  -7   3      612.54      638.74     12.08 o 
  -1  -7   3      675.93      668.59     13.36 o 
   0  -7   3      379.50      362.28      8.88 o 
   1  -7   3      186.37      192.01      6.79 o 
   2  -7   3      537.82      556.10     10.94 o 
   3  -7   3      383.47      380.34      7.50 o 
   4  -7   3      389.11      413.73      7.37 o 
   5  -7   3      150.32      143.52      4.38 o 
   6  -7   3      107.90       99.17      3.45 o 
   7  -7   3      150.93      134.95      5.97 o 
   8  -7   3       20.28       18.75      3.65 o 
   9  -7   3        8.86        4.92      2.70 o 
  -9  -6   3        1.10       -1.43      2.54 o 
  -8  -6   3      140.33      155.73      8.42 o 
  -7  -6   3       14.56       15.09      3.34 o 
  -6  -6   3       25.70       22.58      3.81 o 
  -5  -6   3      196.48      187.17      6.17 o 
  -4  -6   3      270.16      286.50      6.31 o 
  -3  -6   3      626.00      663.60     12.50 o 
  -2  -6   3     1626.38     1817.59     48.79 o 
  -1  -6   3     1651.10     1660.76     29.43 o 
   0  -6   3      560.15      519.00     11.87 o 
   1  -6   3      228.70      235.87      5.39 o 
   2  -6   3      316.53      360.50      8.20 o 
   3  -6   3      309.83      308.93      6.66 o 
   4  -6   3       57.27       50.81      2.07 o 
   5  -6   3       39.27       49.59      2.06 o 
   6  -6   3      231.01      236.33      5.62 o 
   7  -6   3        1.78        2.73      3.65 o 
   8  -6   3      177.24      202.79      9.69 o 
   9  -6   3        3.86        2.22      2.54 o 
  -9  -5   3       28.98       34.95      4.13 o 
  -8  -5   3       38.49       35.43      4.13 o 
  -7  -5   3       55.09       54.77      3.57 o 
  -6  -5   3      500.10      514.26     11.63 o 
  -5  -5   3       52.70       52.27      3.01 o 
  -4  -5   3      342.97      330.42      7.98 o 
  -3  -5   3      270.21      275.96      6.79 o 
  -2  -5   3     1433.18     1575.77     34.71 o 
  -1  -5   3      101.45      119.87      3.01 o 
   0  -5   3       54.90       58.21      2.33 o 
   1  -5   3      622.73      584.07     11.18 o 
   2  -5   3      479.37      521.05     12.43 o 
   3  -5   3     1275.93     1267.69     17.83 o 
   4  -5   3      270.86      264.57      5.56 o 
   5  -5   3      337.74      343.20      6.22 o 
   6  -5   3      133.74      138.99      3.98 o 
   7  -5   3      154.78      148.20      6.10 o 
   8  -5   3       21.44       26.85      3.65 o 
   9  -5   3        2.83        2.54      2.54 o 
  -9  -4   3       84.47       85.64      6.20 o 
  -8  -4   3       56.24       49.12      3.81 o 
  -7  -4   3        4.78        5.34      1.74 o 
  -6  -4   3      113.43      111.21      4.12 o 
  -5  -4   3      235.00      238.98      5.97 o 
  -4  -4   3      380.99      398.67     14.88 o 
  -3  -4   3     1787.03     1858.45     37.14 o 
  -2  -4   3      826.47      894.31     16.41 o 
  -1  -4   3      426.95      448.39      8.80 o 
   0  -4   3      235.31      249.43      4.49 o 
   1  -4   3      349.86      338.28      6.99 o 
   2  -4   3       43.30       43.97      2.92 o 
   3  -4   3       12.54       16.02      2.26 o 
   4  -4   3      131.27      133.65      3.51 o 
   5  -4   3       31.30       33.81      1.74 o 
   6  -4   3      120.05      128.05      5.87 o 
   7  -4   3       15.72       21.40      2.04 o 
   8  -4   3      184.35      173.39      8.58 o 
   9  -4   3       19.89       25.33      2.84 o 
  -9  -3   3       79.76       79.94      4.85 o 
  -8  -3   3       51.52       53.29      3.88 o 
  -7  -3   3      208.08      197.71      5.85 o 
  -6  -3   3      123.74      127.49      4.29 o 
  -5  -3   3      500.19      493.20      9.43 o 
  -4  -3   3      254.69      235.89      5.91 o 
  -3  -3   3      194.40      196.89      5.20 o 
  -2  -3   3      530.53      578.06     12.55 o 
  -1  -3   3     1782.36     1850.08     29.37 o 
   0  -3   3     1125.97     1128.28     22.83 o 
   1  -3   3     1128.20     1131.75     17.94 o 
   2  -3   3      669.78      690.66     11.27 o 
   3  -3   3     1313.52     1338.14     20.35 o 
   4  -3   3      370.13      356.71      6.94 o 
   5  -3   3      110.59      107.05      3.30 o 
   6  -3   3        2.39        4.61      1.19 o 
   7  -3   3       38.04       38.57      3.25 o 
   8  -3   3        5.00        4.86      2.86 o 
   9  -3   3        6.91        9.71      2.24 o 
  -9  -2   3       54.27       51.54      3.85 o 
  -8  -2   3      368.87      365.66     11.45 o 
  -7  -2   3      244.44      236.62      6.59 o 
  -6  -2   3       35.86       31.32      2.93 o 
  -5  -2   3       24.51       25.31      1.55 o 
  -4  -2   3      305.18      339.02      9.73 o 
  -3  -2   3       46.63       43.30      3.51 o 
  -2  -2   3      236.39      247.12      5.35 o 
  -1  -2   3      158.42      154.43      4.10 o 
   0  -2   3       18.09       19.91      0.95 o 
   1  -2   3     1856.51     1941.86     29.91 o 
   2  -2   3      134.23      134.57      3.06 o 
   3  -2   3     1786.72     1769.66     30.34 o 
   4  -2   3      282.83      307.47      7.55 o 
   5  -2   3      515.52      528.48      9.98 o 
   6  -2   3       45.49       45.84      2.27 o 
   7  -2   3       38.32       33.31      2.16 o 
   8  -2   3       75.45       68.42      4.35 o 
   9  -2   3       17.38       15.19      2.54 o 
  -9  -1   3       24.92       24.25      2.98 o 
  -8  -1   3      181.19      182.30      7.22 o 
  -7  -1   3      194.72      192.52      5.85 o 
  -6  -1   3       68.59       63.46      3.05 o 
  -5  -1   3      993.43     1051.73     26.97 o 
  -4  -1   3      669.68      640.44     13.51 o 
  -3  -1   3       91.76      122.98     11.90 o 
  -2  -1   3     3467.77     3688.82     55.94 o 
  -1  -1   3      124.43      123.57      3.72 o 
   0  -1   3      636.24      612.86      8.90 o 
   1  -1   3      734.06      703.06     10.76 o 
   2  -1   3      252.06      243.66      5.28 o 
   3  -1   3      738.95      701.91     12.89 o 
   4  -1   3      357.92      336.69      6.04 o 
   5  -1   3      563.07      524.85     11.24 o 
   6  -1   3       15.61       20.01      1.67 o 
   7  -1   3      108.02      100.45      3.82 o 
   8  -1   3        0.85        4.94      2.30 o 
   9  -1   3        4.44        1.09      2.07 o 
  -9   0   3       46.35       46.53      3.12 o 
  -8   0   3      251.97      241.17      8.59 o 
  -7   0   3      257.40      249.98      6.83 o 
  -6   0   3        0.91        1.28      1.28 o 
  -5   0   3       86.10       93.43      2.91 o 
  -4   0   3      186.34      192.97      5.14 o 
  -3   0   3      510.62      462.42      9.06 o 
  -2   0   3      365.21      347.91      6.22 o 
  -1   0   3     2010.51     2049.37     29.12 o 
   0   0   3      124.50      120.51      2.31 o 
   1   0   3     2231.27     2185.92     37.86 o 
   2   0   3       36.23       29.06      1.31 o 
   3   0   3      967.94      948.19     16.78 o 
   4   0   3      383.20      377.53      6.74 o 
   5   0   3       21.53       22.10      1.72 o 
   6   0   3      128.26      136.94      5.00 o 
   7   0   3       48.14       46.26      2.79 o 
   8   0   3      252.73      217.50      8.06 o 
   9   0   3        9.72        6.97      6.20 o 
  -9   1   3       26.02       24.04      4.78 o 
  -8   1   3      179.94      191.40      6.14 o 
  -7   1   3      195.87      176.39      5.62 o 
  -6   1   3       69.94       68.13      3.15 o 
  -5   1   3      996.61     1046.22     18.60 o 
  -4   1   3      658.87      624.64     13.51 o 
  -3   1   3       98.04      124.54     13.06 o 
  -2   1   3     3439.57     3659.45     56.02 o 
  -1   1   3      130.06      132.32      4.48 o 
   0   1   3      620.11      603.54      8.44 o 
   1   1   3      749.36      744.98     17.78 o 
   2   1   3      251.01      241.17      4.57 o 
   3   1   3      749.67      723.32     12.51 o 
   4   1   3      352.94      323.79      6.96 o 
   5   1   3      564.53      532.49     12.32 o 
   6   1   3       15.82       16.67      1.79 o 
   7   1   3      108.69      104.91      5.10 o 
   8   1   3        0.86        1.65      2.30 o 
   9   1   3        4.43        4.29      2.21 o 
  -9   2   3       54.59       52.71      4.00 o 
  -8   2   3      368.27      376.08      9.74 o 
  -7   2   3      244.53      237.24      5.83 o 
  -6   2   3       36.25       39.22      2.10 o 
  -5   2   3       24.90       23.66      2.29 o 
  -4   2   3      308.58      349.60     13.76 o 
  -3   2   3       48.38       41.67      3.75 o 
  -2   2   3      231.36      243.53      5.33 o 
  -1   2   3      161.78      155.21      5.17 o 
   0   2   3       16.31       18.52      1.04 o 
   1   2   3     1858.35     1933.06     33.77 o 
   2   2   3      128.74      126.63      2.92 o 
   3   2   3     1780.85     1859.69     27.77 o 
   4   2   3      275.18      285.19      6.24 o 
   5   2   3      519.88      539.60     12.90 o 
   6   2   3       45.76       46.58      4.13 o 
   7   2   3       40.45       39.84      3.98 o 
   8   2   3       75.67       73.51      8.02 o 
   9   2   3       18.08       18.40      5.72 o 
  -9   3   3       79.82       85.90      6.59 o 
  -8   3   3       49.64       51.70      3.58 o 
  -7   3   3      201.18      192.53      6.84 o 
  -6   3   3      120.92      119.65      3.28 o 
  -5   3   3      498.21      483.15      8.50 o 
  -4   3   3      254.87      227.23      5.31 o 
  -3   3   3      200.98      202.10      4.70 o 
  -2   3   3      521.99      578.09     10.83 o 
  -1   3   3     1801.70     1888.45     32.01 o 
   0   3   3     1140.50     1152.98     16.53 o 
   1   3   3     1130.04     1135.20     18.00 o 
   2   3   3      666.93      681.24     11.12 o 
   3   3   3     1325.53     1347.85     21.01 o 
   4   3   3      366.80      354.30      7.25 o 
   5   3   3      109.39      111.37      4.00 o 
   6   3   3        2.65       -0.14      1.31 o 
   7   3   3       37.54       37.28      2.58 o 
   8   3   3        4.93        3.70      3.42 o 
   9   3   3        7.00       11.90      5.88 o 
  -9   4   3       85.07       81.57      6.20 o 
  -8   4   3       55.98       57.35      3.41 o 
  -7   4   3        4.84        3.48      2.06 o 
  -6   4   3      113.84      111.66      3.20 o 
  -5   4   3      233.40      231.96      5.11 o 
  -4   4   3      382.96      407.20      7.95 o 
  -3   4   3     1776.20     1878.19     47.25 o 
  -2   4   3      830.03      899.72     18.70 o 
  -1   4   3      418.78      442.82      8.68 o 
   0   4   3      241.26      249.62      5.72 o 
   1   4   3      344.71      343.05      7.09 o 
   2   4   3       46.44       43.47      1.65 o 
   3   4   3       14.45       14.17      1.24 o 
   4   4   3      128.93      126.48      5.78 o 
   5   4   3       29.08       30.86      2.31 o 
   6   4   3      121.07      130.67      6.77 o 
   7   4   3       16.38       17.70      2.93 o 
   8   4   3      185.29      172.05     10.33 o 
   9   4   3       20.34       22.32      3.17 o 
  -9   5   3       28.19       31.16      3.64 o 
  -8   5   3       39.80       33.57      3.68 o 
  -7   5   3       52.32       51.72      5.40 o 
  -6   5   3      507.64      500.72     10.02 o 
  -5   5   3       55.74       55.55      2.22 o 
  -4   5   3      344.43      338.06      7.62 o 
  -3   5   3      260.80      264.40      6.82 o 
  -2   5   3     1420.44     1540.06     35.08 o 
  -1   5   3       95.41      105.52      3.82 o 
   0   5   3       55.25       58.74      2.37 o 
   1   5   3      627.70      579.73      8.67 o 
   2   5   3      470.29      511.12      8.74 o 
   3   5   3     1282.32     1278.47     28.17 o 
   4   5   3      267.24      260.39      6.00 o 
   5   5   3      340.87      334.67     11.25 o 
   6   5   3      132.04      133.69      4.89 o 
   7   5   3      155.77      144.24      6.87 o 
   8   5   3       21.20       21.56      3.26 o 
   9   5   3        2.87        6.05      3.49 o 
  -9   6   3        1.20       -1.26      2.26 o 
  -8   6   3      139.56      149.17      6.98 o 
  -7   6   3       14.41       21.61      5.64 o 
  -6   6   3       26.19       30.49      4.84 o 
  -5   6   3      194.92      181.85      4.01 o 
  -4   6   3      272.97      291.62      6.18 o 
  -3   6   3      621.55      663.86     12.07 o 
  -2   6   3     1632.11     1793.33     34.38 o 
  -1   6   3     1637.22     1668.20     43.16 o 
   0   6   3      570.49      526.17     12.15 o 
   1   6   3      221.68      225.80      6.22 o 
   2   6   3      310.36      343.72      5.92 o 
   3   6   3      315.15      315.77      6.20 o 
   4   6   3       56.10       48.59      2.15 o 
   5   6   3       39.85       52.67      3.58 o 
   6   6   3      233.36      235.87      7.08 o 
   7   6   3        2.03        6.39      2.55 o 
   8   6   3      176.42      189.74      8.36 o 
   9   6   3        3.52        7.57      2.74 o 
  -9   7   3       14.25       12.79      5.96 o 
  -8   7   3       61.86       61.33      6.04 o 
  -7   7   3       19.44       26.74      5.56 o 
  -6   7   3       58.44       57.35      5.58 o 
  -5   7   3      275.16      253.85      5.09 o 
  -4   7   3      246.51      240.38      5.43 o 
  -3   7   3      110.28      101.13      3.03 o 
  -2   7   3      610.33      636.75     11.58 o 
  -1   7   3      674.35      653.81     17.97 o 
   0   7   3      377.20      364.80      9.19 o 
   1   7   3      191.52      200.17      5.13 o 
   2   7   3      528.45      549.98      8.81 o 
   3   7   3      388.80      382.88      9.87 o 
   4   7   3      384.05      413.91      7.88 o 
   5   7   3      152.65      138.90      4.19 o 
   6   7   3      106.97       96.08      5.88 o 
   7   7   3      151.62      138.92      6.99 o 
   8   7   3       20.30       23.05      6.12 o 
   9   7   3        8.95        9.24      4.37 o 
  -9   8   3        2.32        1.59      3.02 o 
  -8   8   3       18.10       15.89      3.97 o 
  -7   8   3        8.55        8.82      2.58 o 
  -6   8   3        2.18        3.53      1.63 o 
  -5   8   3       81.33       83.00      2.71 o 
  -4   8   3       17.14       19.61      1.95 o 
  -3   8   3       68.19       76.10      2.67 o 
  -2   8   3      350.50      374.92      8.27 o 
  -1   8   3      238.88      244.29      8.38 o 
   0   8   3       73.08       91.42      4.63 o 
   1   8   3      684.18      647.83     12.88 o 
   2   8   3      171.33      197.73      6.76 o 
   3   8   3      441.55      445.67      9.34 o 
   4   8   3       72.80       75.09      3.11 o 
   5   8   3      275.29      277.12      6.22 o 
   6   8   3      155.81      126.75      5.38 o 
   7   8   3        6.85       10.31      3.03 o 
   8   8   3      118.80      122.97      8.18 o 
   9   8   3        5.28        9.81      8.50 o 
  -9   9   3       21.20       21.61      4.61 o 
  -8   9   3       13.68       16.52      4.13 o 
  -7   9   3       51.19       53.29      7.63 o 
  -6   9   3      358.11      359.75      9.03 o 
  -5   9   3      368.77      370.83      7.75 o 
  -4   9   3      724.91      747.34     16.94 o 
  -3   9   3      163.46      179.19      4.41 o 
  -2   9   3      458.12      431.92     16.87 o 
  -1   9   3      734.39      752.53     20.67 o 
   0   9   3      135.46      130.85      4.71 o 
   1   9   3        2.94        4.94      1.42 o 
   2   9   3       30.77       30.11      2.18 o 
   3   9   3       86.71       80.65      3.27 o 
   4   9   3      106.06       99.79      3.71 o 
   5   9   3       38.34       35.89      3.02 o 
   6   9   3       76.82       65.15      5.17 o 
   7   9   3       21.17       25.13      3.41 o 
   8   9   3       22.48       20.41      8.98 o 
  -8  10   3        9.75       15.25      4.29 o 
  -7  10   3       57.01       57.36      6.20 o 
  -6  10   3        5.56       10.55      2.05 o 
  -5  10   3       19.53       19.95      2.49 o 
  -4  10   3      136.51      154.64      5.02 o 
  -3  10   3      299.53      307.39      7.53 o 
  -2  10   3      422.64      440.90     13.56 o 
  -1  10   3      456.83      453.93     11.15 o 
   0  10   3      230.81      217.07      6.61 o 
   1  10   3      209.05      209.07      7.83 o 
   2  10   3       24.37       24.95      2.55 o 
   3  10   3      164.08      158.46      5.16 o 
   4  10   3       15.34       18.20      1.94 o 
   5  10   3      258.67      259.65     10.14 o 
   6  10   3       18.51       12.17      2.65 o 
   7  10   3        7.94       12.29      2.65 o 
   8  10   3       52.75       59.46     15.81 o 
  -8  11   3       35.41       41.15      5.88 o 
  -7  11   3       51.99       45.44      6.04 o 
  -6  11   3      139.71      135.13      6.83 o 
  -5  11   3      114.69      101.99      7.63 o 
  -4  11   3      160.56      171.26      7.51 o 
  -3  11   3      120.61      124.10      6.28 o 
  -2  11   3      430.65      410.88     12.99 o 
  -1  11   3      351.69      357.52      9.37 o 
   0  11   3       50.17       50.66      3.12 o 
   1  11   3       51.31       55.65      3.48 o 
   2  11   3      227.82      230.86      7.34 o 
   3  11   3      156.84      154.12      5.77 o 
   4  11   3       63.67       59.53      3.23 o 
   5  11   3        7.53        8.88      3.32 o 
   6  11   3       50.02       57.90      5.14 o 
   7  11   3       25.41       24.47      3.14 o 
   8  11   3       16.14       11.58      3.94 o 
  -8  12   3        8.20       14.62      4.61 o 
  -7  12   3        8.33        7.94      4.13 o 
  -6  12   3        3.90        5.08      2.29 o 
  -5  12   3       72.08       70.39      7.31 o 
  -4  12   3      150.06      171.74      7.51 o 
  -3  12   3      227.25      216.86      8.59 o 
  -2  12   3       19.74       19.30      2.33 o 
  -1  12   3       50.98       58.25      3.48 o 
   0  12   3       66.56       65.20      4.38 o 
   1  12   3       13.19       11.69      2.41 o 
   2  12   3       64.03       68.66      3.98 o 
   3  12   3      150.64      155.35      5.97 o 
   4  12   3      102.16       94.52      4.74 o 
   5  12   3      389.62      385.06     30.45 o 
   6  12   3       22.26       30.81     10.49 o 
   7  12   3       19.56       24.47      3.33 o 
   8  12   3        8.73        9.46      3.13 o 
  -8  13   3       66.50       83.41      8.26 o 
  -7  13   3       15.27       11.12      4.61 o 
  -6  13   3      193.62      210.59     12.87 o 
  -5  13   3        4.22       -1.59      3.34 o 
  -4  13   3      613.82      628.80     18.72 o 
  -3  13   3      233.19      250.83      9.61 o 
  -2  13   3      518.59      501.43     12.61 o 
  -1  13   3        0.52       -1.27      3.02 o 
   0  13   3       21.86       19.63      3.03 o 
   1  13   3      276.90      275.24     10.06 o 
   2  13   3       69.27       77.09      9.48 o 
   3  13   3       77.40       92.14      8.32 o 
   4  13   3       91.13      118.12     13.43 o 
   5  13   3       56.49       55.94      5.38 o 
   6  13   3        6.71        7.36      4.69 o 
   7  13   3        1.90        2.75      3.32 o 
  -7  14   3        3.99        6.67      4.29 o 
  -6  14   3       34.27       36.06      6.20 o 
  -5  14   3       26.69       22.40      5.24 o 
  -4  14   3        2.47        8.58      4.29 o 
  -3  14   3       46.76       42.56      4.26 o 
  -2  14   3       22.22       23.37      2.79 o 
  -1  14   3       92.17       85.28      4.49 o 
   0  14   3      356.75      359.43     12.09 o 
   1  14   3       28.67       26.56      3.48 o 
   2  14   3       70.37       56.09      6.36 o 
   3  14   3      168.61      153.76      6.37 o 
   4  14   3       30.92       24.83      4.35 o 
   5  14   3        0.03        2.25      5.24 o 
   6  14   3        5.57        6.41      4.85 o 
   7  14   3       22.14       33.40      4.90 o 
  -7  15   3        6.93       17.79      5.24 o 
  -6  15   3       16.60       14.30      5.24 o 
  -5  15   3       39.25       49.41      6.99 o 
  -4  15   3      106.23       89.94      8.90 o 
  -3  15   3        2.88        1.83      2.94 o 
  -2  15   3      192.46      198.90     11.30 o 
  -1  15   3      103.09       82.31      7.79 o 
   0  15   3        3.45        2.61      2.53 o 
   1  15   3       80.79       76.13      5.39 o 
   2  15   3      168.11      157.67      7.59 o 
   3  15   3       20.74       17.32      3.00 o 
   4  15   3       37.36       40.96      9.45 o 
   5  15   3       42.07       42.97      5.34 o 
   6  15   3       10.23        5.05      3.60 o 
   7  15   3       15.64       22.98      4.76 o 
  -7  16   3       20.02       18.75      5.72 o 
  -6  16   3        3.71        9.37      4.92 o 
  -5  16   3       51.87       50.84      7.47 o 
  -4  16   3        2.15        2.54      4.13 o 
  -3  16   3       26.19       26.27      3.17 o 
  -2  16   3      139.56      144.03      6.15 o 
  -1  16   3       67.33       71.98      7.47 o 
   0  16   3      127.15      128.59      7.19 o 
   1  16   3        3.55       -0.78      2.46 o 
   2  16   3       32.75       33.91      4.21 o 
   3  16   3      216.46      239.21     14.15 o 
   4  16   3       34.77       34.14      5.05 o 
   5  16   3       80.85       83.98      7.06 o 
   6  16   3        4.38       -1.90      3.35 o 
  -6  17   3       18.51       15.89      5.72 o 
  -5  17   3       57.01       61.17      8.10 o 
  -4  17   3        9.04       13.82      5.08 o 
  -3  17   3       44.35       47.25      3.87 o 
  -2  17   3       53.98       56.85      4.21 o 
  -1  17   3      216.53      222.69      9.82 o 
   0  17   3        1.55       -0.75      2.91 o 
   1  17   3       85.98       85.32      6.01 o 
   2  17   3       39.22       35.51      4.25 o 
   3  17   3      112.27      112.18     10.01 o 
   4  17   3        0.74        3.29      3.78 o 
   5  17   3       60.09       52.71     10.80 o 
   6  17   3       13.52       15.11      4.69 o 
  -6  18   3       12.42       20.81      6.35 o 
  -5  18   3       10.35        9.53      5.40 o 
  -4  18   3        8.23       -0.16      3.97 o 
  -3  18   3       16.65       15.25      5.56 o 
  -2  18   3      106.07       91.09      5.22 o 
  -1  18   3        4.33        2.94      3.15 o 
   0  18   3      140.94      133.55     10.09 o 
   1  18   3       15.47       19.87      3.87 o 
   2  18   3       41.33       35.47      4.60 o 
   3  18   3       17.22       18.90      5.40 o 
   4  18   3       24.92       29.07      6.20 o 
   5  18   3       28.05       35.85      5.64 o 
   6  18   3        4.41        1.67      5.32 o 
  -5  19   3       14.11        8.10      5.40 o 
  -4  19   3       56.72       54.81      8.42 o 
  -3  19   3       30.06       32.57      6.99 o 
  -2  19   3      128.52      123.48      6.23 o 
  -1  19   3       11.69       10.09      4.37 o 
   0  19   3       25.23       21.75      4.26 o 
   1  19   3       16.81       15.71      4.37 o 
   2  19   3       30.17       29.87      6.35 o 
   3  19   3        5.14       -3.18      3.81 o 
   4  19   3        4.81        2.38      4.77 o 
   5  19   3       24.34       23.83      6.35 o 
  -5  20   3        4.41        0.16      4.92 o 
  -4  20   3       28.53       20.81      6.51 o 
  -3  20   3       42.19       47.50      8.10 o 
  -2  20   3        2.04       -2.86      4.45 o 
  -1  20   3       77.34       65.01      6.00 o 
   0  20   3        5.63        8.74      3.54 o 
   1  20   3        4.39        8.36      4.69 o 
   2  20   3        5.15        2.22      4.77 o 
   3  20   3       21.59       28.60      6.67 o 
   4  20   3       24.89       41.78      7.47 o 
  -4  21   3        2.75        4.45      5.40 o 
  -3  21   3        8.30        9.21      5.56 o 
  -2  21   3       20.60       28.28      6.99 o 
  -1  21   3        7.08        0.74      3.39 o 
   0  21   3        0.92        4.04      3.43 o 
   1  21   3       19.90       19.66      4.27 o 
   2  21   3        0.01       -2.70      3.97 o 
   3  21   3       14.33       17.16      6.20 o 
   4  21   3        1.12       -3.18      4.45 o 
  -3  22   3        5.56        8.58      6.20 o 
  -2  22   3        9.82       11.76      6.20 o 
  -1  22   3        6.49        5.32      3.76 o 
   0  22   3       30.38       34.92      6.35 o 
   1  22   3        5.99        6.51      5.56 o 
   2  22   3        2.78        1.59      4.92 o 
   3  22   3        0.46       -0.79      4.77 o 
  -1  23   3        3.97       -5.24      5.08 o 
   0  23   3       21.50       20.58      4.75 o 
   1  23   3       11.13       16.20      6.67 o 
  -2 -22   4        0.10       -4.45      3.97 o 
  -1 -22   4        2.38       -1.11      3.08 o 
   0 -22   4        9.88       12.47      3.82 o 
   1 -22   4        0.87        4.03      4.92 o 
  -3 -21   4       10.03        4.61      4.45 o 
  -2 -21   4        6.15        7.63      4.92 o 
  -1 -21   4       48.74       51.86     10.09 o 
   0 -21   4       21.36       19.87      3.93 o 
   1 -21   4       30.27       34.35      4.60 o 
   2 -21   4       12.36       12.23      5.24 o 
   3 -21   4        8.40       12.23      5.24 o 
  -4 -20   4       15.83       20.02      5.56 o 
  -3 -20   4        9.34        9.53      4.77 o 
  -2 -20   4       28.49       27.78      5.24 o 
  -1 -20   4        3.83        1.99      2.98 o 
   0 -20   4        8.85       12.94      3.54 o 
   1 -20   4       15.23       17.05      3.70 o 
   2 -20   4        1.43        4.92      4.29 o 
   3 -20   4        5.96       10.48      4.77 o 
   4 -20   4       11.67       17.79      5.56 o 
  -5 -19   4        3.53        8.58      4.45 o 
  -4 -19   4       50.70       43.37      6.83 o 
  -3 -19   4       30.92       20.49      5.40 o 
  -2 -19   4       14.48       14.78      3.48 o 
  -1 -19   4        6.43       10.02      3.19 o 
   0 -19   4        5.09        1.51      3.81 o 
   1 -19   4        8.69        6.46      3.09 o 
   2 -19   4       62.21       61.77      5.34 o 
   3 -19   4        3.74        6.51      4.45 o 
   4 -19   4       28.52       22.88      5.72 o 
  -5 -18   4        4.28        3.65      3.97 o 
  -4 -18   4       15.63       18.11      5.24 o 
  -3 -18   4       59.20       62.44      7.31 o 
  -2 -18   4        6.09        1.85      2.64 o 
  -1 -18   4        2.50        0.24      2.69 o 
   0 -18   4       10.53        6.83      2.98 o 
   1 -18   4        4.46        5.46      2.75 o 
   2 -18   4       22.26       22.37      3.71 o 
   3 -18   4       12.95       14.14      4.77 o 
   4 -18   4       11.05       12.87      4.77 o 
   5 -18   4        6.42       12.55      5.08 o 
  -6 -17   4       12.21       15.57      4.92 o 
  -5 -17   4       32.64       33.36      5.72 o 
  -4 -17   4       22.53       30.50      5.56 o 
  -3 -17   4       34.98       36.34      4.04 o 
  -2 -17   4        2.39        2.60      2.53 o 
  -1 -17   4      305.44      291.80     12.32 o 
   0 -17   4       32.95       30.61      5.32 o 
   1 -17   4       74.76       65.18      7.31 o 
   2 -17   4        2.54       -0.79      2.86 o 
   3 -17   4       34.76       35.43      5.72 o 
   4 -17   4        3.56        1.59      3.65 o 
   5 -17   4       52.27       42.26      6.67 o 
  -6 -16   4       13.70       12.23      4.45 o 
  -5 -16   4       26.81       19.86      4.92 o 
  -4 -16   4       43.42       43.21      6.04 o 
  -3 -16   4       39.19       41.48      4.69 o 
  -2 -16   4      249.22      227.57      9.44 o 
  -1 -16   4       62.58       62.50      5.00 o 
   0 -16   4      175.86      183.29      8.20 o 
   1 -16   4        6.21        4.70      2.58 o 
   2 -16   4       53.72       45.65      5.40 o 
   3 -16   4       30.05       30.03      5.40 o 
   4 -16   4       41.38       49.29      4.30 o 
   5 -16   4       44.17       41.47      6.20 o 
   6 -16   4       13.79       26.69      5.40 o 
  -7 -15   4       61.87       68.00      7.47 o 
  -6 -15   4       10.38       19.70      4.77 o 
  -5 -15   4       55.49       44.01      6.04 o 
  -4 -15   4       13.00       15.89      4.29 o 
  -3 -15   4       36.96       33.18      3.70 o 
  -2 -15   4      103.56      104.73      4.86 o 
  -1 -15   4      677.23      646.36     19.13 o 
   0 -15   4       96.27       83.68      5.56 o 
   1 -15   4      140.36      144.70      7.71 o 
   2 -15   4      180.61      182.61     11.36 o 
   3 -15   4       39.71       41.80      4.77 o 
   4 -15   4       65.38       74.31      6.67 o 
   5 -15   4       66.12       80.24      7.63 o 
   6 -15   4        3.74       11.44      4.13 o 
  -7 -14   4       23.56       24.94      5.24 o 
  -6 -14   4        3.89       -1.27      3.18 o 
  -5 -14   4       28.45       24.31      4.77 o 
  -4 -14   4        2.01        3.65      3.49 o 
  -3 -14   4      130.95      128.25      7.83 o 
  -2 -14   4       76.52       72.72      4.13 o 
  -1 -14   4        5.60        6.66      2.78 o 
   0 -14   4      137.46      139.54      6.63 o 
   1 -14   4      139.57      135.88      6.52 o 
   2 -14   4       63.27       58.20      4.53 o 
   3 -14   4       28.10       30.26      3.42 o 
   4 -14   4        4.87        2.44      2.22 o 
   5 -14   4       31.23       36.19      4.53 o 
   6 -14   4        7.26        7.31      3.81 o 
   7 -14   4       19.29       28.75      5.24 o 
  -7 -13   4        3.85       -0.16      3.18 o 
  -6 -13   4       44.96       44.48      5.72 o 
  -5 -13   4       30.45       46.87      5.72 o 
  -4 -13   4      225.72      226.20      8.71 o 
  -3 -13   4      167.42      169.10      5.53 o 
  -2 -13   4       97.62       90.28      4.28 o 
  -1 -13   4      229.68      204.64      8.09 o 
   0 -13   4       43.78       46.94      3.93 o 
   1 -13   4      120.38      119.81      5.90 o 
   2 -13   4      229.75      211.40      8.54 o 
   3 -13   4       26.76       25.27      3.25 o 
   4 -13   4       48.86       49.57      2.80 o 
   5 -13   4       17.47       18.88      2.96 o 
   6 -13   4        8.36        4.13      3.49 o 
   7 -13   4       13.73       10.48      3.97 o 
  -8 -12   4       36.58       41.62      5.72 o 
  -7 -12   4       19.98       19.54      4.45 o 
  -6 -12   4        0.61       -1.27      3.02 o 
  -5 -12   4       54.88       54.81      6.04 o 
  -4 -12   4      346.89      332.91      8.54 o 
  -3 -12   4       12.73       17.53      2.69 o 
  -2 -12   4      156.04      160.40      5.50 o 
  -1 -12   4       55.73       62.52      4.27 o 
   0 -12   4       52.43       46.29      3.76 o 
   1 -12   4       44.67       45.05      3.65 o 
   2 -12   4        9.62        9.37      3.89 o 
   3 -12   4       93.05       73.91      4.77 o 
   4 -12   4       91.69       93.34      3.68 o 
   5 -12   4       23.63       25.82      3.01 o 
   6 -12   4       81.98       94.38      7.79 o 
   7 -12   4        9.42        4.45      3.49 o 
  -8 -11   4        6.40        0.79      3.18 o 
  -7 -11   4       49.80       51.79      5.88 o 
  -6 -11   4       77.36       78.01      7.15 o 
  -5 -11   4      213.24      201.55     11.60 o 
  -4 -11   4       38.87       38.21      6.83 o 
  -3 -11   4      188.72      183.10      5.47 o 
  -2 -11   4      136.15      130.07      4.76 o 
  -1 -11   4      501.88      490.34     14.85 o 
   0 -11   4       18.70       16.56      2.94 o 
   1 -11   4      148.92      140.74      6.24 o 
   2 -11   4        0.63        2.28      1.74 o 
   3 -11   4       77.70       78.16      4.72 o 
   4 -11   4       21.76       23.05      1.95 o 
   5 -11   4        7.64        4.85      1.65 o 
   6 -11   4       47.96       57.09      4.48 o 
   7 -11   4        3.98        9.37      3.81 o 
   8 -11   4       29.89       26.85      4.92 o 
  -8 -10   4        2.65        2.70      3.18 o 
  -7 -10   4       34.48       42.10      5.24 o 
  -6 -10   4        0.14        1.43      3.02 o 
  -5 -10   4       43.01       35.91      4.93 o 
  -4 -10   4        6.93        5.90      1.78 o 
  -3 -10   4      408.09      411.52     10.11 o 
  -2 -10   4       84.30       82.33      3.60 o 
  -1 -10   4      275.36      258.41      8.83 o 
   0 -10   4       56.76       52.76      3.71 o 
   1 -10   4      174.61      176.60      6.86 o 
   2 -10   4       21.62       22.43      3.18 o 
   3 -10   4      255.17      273.37     11.33 o 
   4 -10   4        1.53        0.27      1.08 o 
   5 -10   4       54.33       47.54      2.87 o 
   6 -10   4       60.44       60.70      3.44 o 
   7 -10   4       20.92       23.04      4.45 o 
   8 -10   4       29.62       28.75      4.92 o 
  -8  -9   4        1.24        4.77      3.02 o 
  -7  -9   4       57.81       57.67      6.04 o 
  -6  -9   4      220.40      208.38     11.29 o 
  -5  -9   4      280.22      289.19     13.67 o 
  -4  -9   4      417.26      411.51     10.87 o 
  -3  -9   4      139.01      141.72      5.03 o 
  -2  -9   4      745.60      732.97     16.24 o 
  -1  -9   4       37.04       41.74      3.20 o 
   0  -9   4      179.02      163.32      6.46 o 
   1  -9   4       27.25       27.51      2.86 o 
   2  -9   4      119.91      105.39      5.06 o 
   3  -9   4        7.61        5.80      1.58 o 
   4  -9   4      152.64      154.75      5.49 o 
   5  -9   4       11.24       10.92      1.82 o 
   6  -9   4       19.90       18.61      2.34 o 
   7  -9   4       93.29       85.48      7.15 o 
   8  -9   4       14.04       10.33      3.81 o 
  -9  -8   4        0.81       -2.38      3.02 o 
  -8  -8   4       36.32       34.95      4.77 o 
  -7  -8   4       13.66       11.91      3.65 o 
  -6  -8   4       49.65       57.67      5.56 o 
  -5  -8   4       40.74       47.40      2.87 o 
  -4  -8   4       89.75       97.19      4.74 o 
  -3  -8   4        8.50        9.17      1.65 o 
  -2  -8   4       75.70       69.75      2.77 o 
  -1  -8   4      353.33      360.93      9.27 o 
   0  -8   4      188.60      187.26      6.91 o 
   1  -8   4       71.12       73.02      4.04 o 
   2  -8   4       77.23       79.30      3.56 o 
   3  -8   4      355.78      366.75     10.76 o 
   4  -8   4      155.34      160.08      4.46 o 
   5  -8   4        6.85        7.04      1.65 o 
   6  -8   4      305.82      306.52      8.06 o 
   7  -8   4       41.39       34.79      4.77 o 
   8  -8   4       15.07       15.89      3.81 o 
  -9  -7   4       31.86       37.18      4.92 o 
  -8  -7   4       43.45       35.43      4.77 o 
  -7  -7   4       41.02       40.04      4.77 o 
  -6  -7   4       46.00       54.65      5.40 o 
  -5  -7   4       81.13       72.32      2.99 o 
  -4  -7   4      104.46      101.95      3.55 o 
  -3  -7   4      391.97      380.30      7.52 o 
  -2  -7   4      233.46      244.11      6.91 o 
  -1  -7   4      214.82      214.01      8.24 o 
   0  -7   4      227.35      230.86      6.68 o 
   1  -7   4      214.45      198.34      7.14 o 
   2  -7   4      556.07      537.63     13.82 o 
   3  -7   4      124.53      132.90      4.58 o 
   4  -7   4       36.46       35.66      2.10 o 
   5  -7   4       18.64       18.38      1.77 o 
   6  -7   4       81.37       87.02      3.97 o 
   7  -7   4       55.45       44.80      5.24 o 
   8  -7   4       20.16       17.00      3.81 o 
  -9  -6   4        7.21       -1.11      3.18 o 
  -8  -6   4       69.47       70.39      6.36 o 
  -7  -6   4       47.20       45.28      4.93 o 
  -6  -6   4        2.02        4.61      2.70 o 
  -5  -6   4      106.73      106.54      3.53 o 
  -4  -6   4       42.00       41.14      2.22 o 
  -3  -6   4      266.07      277.70      5.81 o 
  -2  -6   4       46.31       52.93      2.57 o 
  -1  -6   4      142.21      147.58      5.98 o 
   0  -6   4      414.50      432.51     10.49 o 
   1  -6   4       95.36       99.72      3.84 o 
   2  -6   4       82.94       83.27      3.59 o 
   3  -6   4      211.58      215.49      7.36 o 
   4  -6   4       10.01        8.47      1.34 o 
   5  -6   4      133.48      123.47      5.45 o 
   6  -6   4      342.14      320.69     13.72 o 
   7  -6   4       20.73       22.32      3.05 o 
   8  -6   4       12.49       14.46      3.49 o 
  -9  -5   4       20.17       16.20      3.97 o 
  -8  -5   4       33.16       31.30      4.45 o 
  -7  -5   4        1.26        4.77      3.02 o 
  -6  -5   4       81.51       85.01      6.36 o 
  -5  -5   4       20.40       19.27      1.84 o 
  -4  -5   4      408.37      423.41     10.40 o 
  -3  -5   4      235.86      241.34      7.94 o 
  -2  -5   4       70.88       66.79      2.75 o 
  -1  -5   4      515.67      517.08     12.02 o 
   0  -5   4      325.10      314.04      7.95 o 
   1  -5   4      474.02      479.45      9.76 o 
   2  -5   4     1456.80     1465.64     27.31 o 
   3  -5   4      390.60      401.54     11.36 o 
   4  -5   4      418.97      417.69      9.80 o 
   5  -5   4       99.50      105.49      5.09 o 
   6  -5   4      201.56      215.87     13.35 o 
   7  -5   4       60.03       59.23      4.25 o 
   8  -5   4        5.51        5.56      3.02 o 
  -9  -4   4       34.25       37.33      4.92 o 
  -8  -4   4       44.10       51.00      5.24 o 
  -7  -4   4       86.18       77.86      6.51 o 
  -6  -4   4      340.98      333.45     13.99 o 
  -5  -4   4      132.94      129.45      4.32 o 
  -4  -4   4       57.05       57.91      4.40 o 
  -3  -4   4      222.94      241.58      5.75 o 
  -2  -4   4       74.03       76.73      3.87 o 
  -1  -4   4      240.29      226.86      5.21 o 
   0  -4   4      261.76      296.41      7.49 o 
   1  -4   4     1787.04     1829.86     35.46 o 
   2  -4   4      267.64      244.32      5.81 o 
   3  -4   4       93.73       97.63      3.67 o 
   4  -4   4      693.91      714.71     13.61 o 
   5  -4   4        4.80        1.71      1.18 o 
   6  -4   4       96.06      103.32      5.64 o 
   7  -4   4       57.21       64.44     10.33 o 
   8  -4   4       11.19       12.06      2.81 o 
   9  -4   4       37.68       51.87      4.21 o 
  -9  -3   4       78.93       85.97      6.36 o 
  -8  -3   4       26.58       20.81      3.11 o 
  -7  -3   4      349.13      366.55     11.70 o 
  -6  -3   4      337.69      323.52      8.70 o 
  -5  -3   4       33.85       32.67      2.92 o 
  -4  -3   4       90.53       87.21      3.44 o 
  -3  -3   4      359.26      362.50      7.75 o 
  -2  -3   4      670.07      709.30     13.42 o 
  -1  -3   4     3418.59     3418.26     59.96 o 
   0  -3   4      281.94      275.90      6.00 o 
   1  -3   4      131.39      128.10      2.93 o 
   2  -3   4       28.49       32.99      1.96 o 
   3  -3   4        2.13        1.32      0.82 o 
   4  -3   4       46.53       42.48      2.43 o 
   5  -3   4       90.35       99.63      3.78 o 
   6  -3   4       28.93       22.25      2.03 o 
   7  -3   4       22.05       25.05      4.59 o 
   8  -3   4       29.20       26.86      3.57 o 
   9  -3   4       26.50       23.45      3.32 o 
  -9  -2   4        6.65        6.09      2.67 o 
  -8  -2   4        4.28        4.04      2.31 o 
  -7  -2   4       13.37       14.04      2.88 o 
  -6  -2   4      167.83      167.52      5.44 o 
  -5  -2   4       69.60       71.53      3.24 o 
  -4  -2   4       38.10       37.25      2.91 o 
  -3  -2   4       98.90      108.89      3.91 o 
  -2  -2   4      664.31      709.84     13.44 o 
  -1  -2   4      303.11      329.82      6.25 o 
   0  -2   4      243.52      255.49      5.64 o 
   1  -2   4      482.94      497.07      8.82 o 
   2  -2   4      114.76      127.12      2.93 o 
   3  -2   4      580.47      607.04     12.56 o 
   4  -2   4      236.74      221.51      4.74 o 
   5  -2   4       78.73       74.68      3.05 o 
   6  -2   4      111.92      113.43      3.89 o 
   7  -2   4       27.17       33.12      2.94 o 
   8  -2   4        1.38        1.95      2.94 o 
   9  -2   4       38.62       46.06     10.56 o 
  -9  -1   4       47.74       48.58      4.23 o 
  -8  -1   4        9.47       10.49      2.67 o 
  -7  -1   4      309.46      300.66     10.41 o 
  -6  -1   4       70.86       66.29      3.52 o 
  -5  -1   4       91.99      108.00      7.92 o 
  -4  -1   4     1627.87     1671.16     29.22 o 
  -3  -1   4      243.49      248.74      5.48 o 
  -2  -1   4     1623.18     1692.36     26.25 o 
  -1  -1   4      897.04      879.93     14.73 o 
   0  -1   4      420.42      453.14      9.05 o 
   1  -1   4      597.72      581.53     10.21 o 
   2  -1   4      985.35      999.90     26.64 o 
   3  -1   4      467.26      475.01      8.44 o 
   4  -1   4       39.41       43.06      1.94 o 
   5  -1   4      152.31      130.74      5.25 o 
   6  -1   4        5.07        4.12      1.45 o 
   7  -1   4      128.27      126.02      7.23 o 
   8  -1   4       18.62       14.99      2.93 o 
   9  -1   4        9.76        3.52      5.64 o 
  -9   0   4        0.16       -2.12      2.33 o 
  -8   0   4        5.77       -1.17      2.16 o 
  -7   0   4       24.10       24.67      4.69 o 
  -6   0   4        2.29        0.27      1.70 o 
  -5   0   4      305.30      312.27      7.88 o 
  -4   0   4        1.41       -0.05      1.32 o 
  -3   0   4      473.11      487.71      8.62 o 
  -2   0   4       55.41       66.75      2.28 o 
  -1   0   4      218.40      250.26      4.54 o 
   0   0   4       28.69       26.05      1.67 o 
   1   0   4        7.64        7.68      1.25 o 
   2   0   4      304.07      313.93      6.87 o 
   3   0   4      238.31      223.71      4.66 o 
   4   0   4      646.53      602.47     10.33 o 
   5   0   4       51.99       57.09      4.63 o 
   6   0   4      161.30      166.32      7.04 o 
   7   0   4       72.62       70.73      4.54 o 
   8   0   4        4.85        7.58      3.65 o 
   9   0   4       15.68       14.66      2.96 o 
  -9   1   4       49.00       52.11      4.38 o 
  -8   1   4        8.92        4.24      2.94 o 
  -7   1   4      310.21      317.05     13.83 o 
  -6   1   4       68.08       61.98      3.46 o 
  -5   1   4       90.77      104.01      4.43 o 
  -4   1   4     1611.70     1668.29     29.22 o 
  -3   1   4      244.59      252.34      7.60 o 
  -2   1   4     1602.46     1637.91     26.18 o 
  -1   1   4      910.94      898.83     13.39 o 
   0   1   4      417.99      449.86     10.74 o 
   1   1   4      612.87      594.63     11.38 o 
   2   1   4      980.90      973.29     18.14 o 
   3   1   4      476.41      486.92      8.46 o 
   4   1   4       39.59       41.45      2.35 o 
   5   1   4      154.92      140.31      3.96 o 
   6   1   4        4.56        3.22      1.44 o 
   7   1   4      127.59      116.48      6.67 o 
   8   1   4       18.20       17.23      3.81 o 
   9   1   4        9.63        4.81      2.62 o 
  -9   2   4        7.03        5.48      2.73 o 
  -8   2   4        4.05        0.57      2.29 o 
  -7   2   4       13.75       17.29      2.20 o 
  -6   2   4      166.89      153.69      8.01 o 
  -5   2   4       70.02       68.40      2.84 o 
  -4   2   4       38.29       38.19      2.18 o 
  -3   2   4       98.48      104.66      3.85 o 
  -2   2   4      664.80      710.66     13.34 o 
  -1   2   4      304.10      335.53      7.10 o 
   0   2   4      239.62      248.88      5.66 o 
   1   2   4      477.32      484.10      9.97 o 
   2   2   4      113.45      124.26      5.37 o 
   3   2   4      583.40      610.55     10.35 o 
   4   2   4      233.38      220.00      4.75 o 
   5   2   4       81.04       77.47      2.96 o 
   6   2   4      108.94      112.54      3.88 o 
   7   2   4       28.03       32.76      4.45 o 
   8   2   4        1.35        4.73      2.47 o 
   9   2   4       39.69       45.93      4.26 o 
  -9   3   4       79.57       80.59      9.93 o 
  -8   3   4       24.82       22.56      4.29 o 
  -7   3   4      343.21      350.28     11.54 o 
  -6   3   4      338.52      332.21      8.52 o 
  -5   3   4       32.30       32.19      1.98 o 
  -4   3   4       86.77       82.36      3.62 o 
  -3   3   4      367.21      376.48      7.81 o 
  -2   3   4      670.21      701.92     13.26 o 
  -1   3   4     3426.51     3429.57     59.00 o 
   0   3   4      273.20      262.35      5.97 o 
   1   3   4      136.40      127.06      4.83 o 
   2   3   4       25.76       27.73      1.74 o 
   3   3   4        1.55        0.00      1.37 o 
   4   3   4       47.92       39.78      2.00 o 
   5   3   4       88.91       91.05      3.29 o 
   6   3   4       29.08       28.84      2.56 o 
   7   3   4       21.91       23.62      7.63 o 
   8   3   4       29.20       31.58      5.16 o 
   9   3   4       26.67       26.96      4.37 o 
  -9   4   4       34.98       32.70      3.97 o 
  -8   4   4       44.52       44.41      4.12 o 
  -7   4   4       85.55       88.46      3.95 o 
  -6   4   4      338.79      303.59     15.47 o 
  -5   4   4      132.33      124.82      4.37 o 
  -4   4   4       57.42       56.43      2.62 o 
  -3   4   4      222.60      246.59      8.59 o 
  -2   4   4       72.63       77.11      2.88 o 
  -1   4   4      241.17      228.41      5.49 o 
   0   4   4      262.46      290.24      7.14 o 
   1   4   4     1790.79     1837.21     28.82 o 
   2   4   4      267.08      247.24      6.62 o 
   3   4   4       94.74       93.31      2.83 o 
   4   4   4      686.76      730.74     12.54 o 
   5   4   4        5.22        3.35      1.20 o 
   6   4   4       96.45       96.70      5.84 o 
   7   4   4       58.12       61.68      4.89 o 
   8   4   4       11.51       13.98      3.14 o 
   9   4   4       37.84       43.01      5.00 o 
  -9   5   4       20.63       22.29      3.46 o 
  -8   5   4       33.78       31.65      9.85 o 
  -7   5   4        0.91        0.48      2.50 o 
  -6   5   4       83.71       78.12      7.66 o 
  -5   5   4       18.07       17.98      1.77 o 
  -4   5   4      413.91      431.04     10.29 o 
  -3   5   4      241.30      237.30      6.43 o 
  -2   5   4       69.38       61.10      2.69 o 
  -1   5   4      503.74      525.54     11.94 o 
   0   5   4      319.25      306.09      6.84 o 
   1   5   4      480.11      476.42      8.19 o 
   2   5   4     1466.62     1470.61     23.05 o 
   3   5   4      397.44      399.43      8.08 o 
   4   5   4      418.85      425.71     10.01 o 
   5   5   4       99.22      114.64      3.78 o 
   6   5   4      199.09      204.98      9.14 o 
   7   5   4       61.03       63.34      4.91 o 
   8   5   4        5.62        2.36      5.40 o 
  -9   6   4        6.85        5.05      3.02 o 
  -8   6   4       69.05       76.03      5.52 o 
  -7   6   4       47.28       50.09      4.34 o 
  -6   6   4        2.17       -0.79      1.66 o 
  -5   6   4      106.22       98.47      3.12 o 
  -4   6   4       42.35       43.62      2.67 o 
  -3   6   4      266.40      264.05      7.34 o 
  -2   6   4       45.48       47.93      2.81 o 
  -1   6   4      140.37      148.81      4.86 o 
   0   6   4      413.22      430.84      9.04 o 
   1   6   4       93.40       99.70      2.58 o 
   2   6   4       81.75       85.60      3.02 o 
   3   6   4      215.23      218.74      4.77 o 
   4   6   4        9.15        9.52      1.56 o 
   5   6   4      135.13      123.68      4.97 o 
   6   6   4      344.52      339.37     12.00 o 
   7   6   4       20.72       29.55      3.91 o 
   8   6   4       12.39       17.76      3.58 o 
  -9   7   4       32.08       27.09      4.45 o 
  -8   7   4       42.98       35.85      4.20 o 
  -7   7   4       42.34       45.87      4.30 o 
  -6   7   4       44.18       47.03      3.69 o 
  -5   7   4       78.50       65.15      2.86 o 
  -4   7   4      105.28      103.48      3.41 o 
  -3   7   4      400.57      381.87      7.83 o 
  -2   7   4      237.23      240.52      8.48 o 
  -1   7   4      219.19      223.09     11.37 o 
   0   7   4      220.35      237.66      5.85 o 
   1   7   4      212.38      203.17      4.18 o 
   2   7   4      548.61      525.31     11.64 o 
   3   7   4      121.03      125.56      4.17 o 
   4   7   4       34.81       33.30      2.26 o 
   5   7   4       19.17       16.82      3.97 o 
   6   7   4       81.59       80.89      5.99 o 
   7   7   4       55.94       56.83      4.91 o 
   8   7   4       20.42       23.57      3.88 o 
  -9   8   4        0.70       -0.93      2.82 o 
  -8   8   4       36.04       31.53      7.15 o 
  -7   8   4       13.22       15.89      4.29 o 
  -6   8   4       48.93       48.20      3.78 o 
  -5   8   4       40.17       46.78      2.57 o 
  -4   8   4       89.02       96.11      3.35 o 
  -3   8   4        8.48        8.24      1.38 o 
  -2   8   4       74.51       70.90      2.82 o 
  -1   8   4      356.15      356.11     11.47 o 
   0   8   4      188.29      183.40      6.15 o 
   1   8   4       72.28       66.20      2.93 o 
   2   8   4       76.20       77.80      3.05 o 
   3   8   4      359.18      375.86      8.50 o 
   4   8   4      154.23      161.23      4.90 o 
   5   8   4        7.44        4.02      2.76 o 
   6   8   4      303.95      299.54     11.59 o 
   7   8   4       41.04       48.15      4.79 o 
   8   8   4       15.69       22.06      4.21 o 
  -8   9   4        1.51        2.54      3.65 o 
  -7   9   4       57.87       58.79      6.67 o 
  -6   9   4      224.86      216.12     16.29 o 
  -5   9   4      284.58      292.91     16.22 o 
  -4   9   4      421.05      409.01      8.56 o 
  -3   9   4      141.52      146.22      4.53 o 
  -2   9   4      738.49      737.66     15.26 o 
  -1   9   4       35.15       38.07      3.48 o 
   0   9   4      173.71      176.36      7.14 o 
   1   9   4       26.22       25.39      2.09 o 
   2   9   4      120.48      107.68      3.57 o 
   3   9   4        7.18        7.24      1.61 o 
   4   9   4      152.90      158.87      9.27 o 
   5   9   4       10.51        8.21      3.23 o 
   6   9   4       19.93       24.15      3.91 o 
   7   9   4       92.05       99.69     11.36 o 
   8   9   4       14.35       17.61      7.70 o 
  -8  10   4        2.64        3.02      3.81 o 
  -7  10   4       34.18       38.61      5.88 o 
  -6  10   4        0.19        0.60      1.88 o 
  -5  10   4       43.60       40.57      4.61 o 
  -4  10   4        7.12        7.93      1.65 o 
  -3  10   4      410.00      436.85      9.85 o 
  -2  10   4       85.23       84.87      5.17 o 
  -1  10   4      277.83      256.10      9.39 o 
   0  10   4       56.09       58.36      4.27 o 
   1  10   4      173.69      177.80      6.38 o 
   2  10   4       20.69       25.19      2.02 o 
   3  10   4      256.02      248.88      5.58 o 
   4  10   4        1.62       -0.63      1.47 o 
   5  10   4       55.16       52.66      4.96 o 
   6  10   4       59.74       68.58      5.69 o 
   7  10   4       21.00       22.16      5.88 o 
   8  10   4       29.60       45.49      6.99 o 
  -8  11   4        6.90       11.76      4.45 o 
  -7  11   4       47.93       44.48      6.35 o 
  -6  11   4       76.04       66.81      4.49 o 
  -5  11   4      210.16      223.04      7.83 o 
  -4  11   4       39.05       38.99      2.59 o 
  -3  11   4      188.76      181.67      7.85 o 
  -2  11   4      141.82      142.38      6.69 o 
  -1  11   4      511.76      525.77     15.70 o 
   0  11   4       20.04       18.95      2.92 o 
   1  11   4      151.99      147.06      4.99 o 
   2  11   4        0.97        1.08      1.23 o 
   3  11   4       75.47       76.27      2.77 o 
   4  11   4       20.70       19.22      2.95 o 
   5  11   4        7.21        5.60      2.37 o 
   6  11   4       48.60       48.22     12.39 o 
   7  11   4        3.84       -2.72      3.01 o 
   8  11   4       30.29       31.80      4.81 o 
  -8  12   4       36.84       44.96      6.51 o 
  -7  12   4       20.47       25.74      5.24 o 
  -6  12   4        0.52        1.50      2.00 o 
  -5  12   4       54.53       64.82      4.06 o 
  -4  12   4      345.37      326.75     17.73 o 
  -3  12   4       13.05       17.47      4.92 o 
  -2  12   4      156.07      167.14      7.59 o 
  -1  12   4       54.82       65.15      4.88 o 
   0  12   4       51.58       49.48      4.26 o 
   1  12   4       44.75       45.64      5.20 o 
   2  12   4       10.01       13.26      2.38 o 
   3  12   4       90.95       82.73      2.97 o 
   4  12   4       92.56       98.61      5.32 o 
   5  12   4       22.75       26.40      3.26 o 
   6  12   4       82.48       98.54      7.74 o 
   7  12   4        9.41        7.04      7.07 o 
  -7  13   4        4.40       11.44      4.45 o 
  -6  13   4       45.62       39.56      6.35 o 
  -5  13   4       30.22       32.41      5.88 o 
  -4  13   4      226.37      239.07     13.83 o 
  -3  13   4      163.30      154.50      7.69 o 
  -2  13   4      100.29       98.39     13.90 o 
  -1  13   4      225.08      209.31      8.88 o 
   0  13   4       41.56       52.93      5.31 o 
   1  13   4      118.08      116.39      5.28 o 
   2  13   4      234.14      241.97      6.95 o 
   3  13   4       25.53       31.71      3.03 o 
   4  13   4       50.54       56.62      8.26 o 
   5  13   4       17.31       17.86      3.16 o 
   6  13   4        8.12       11.61      2.92 o 
   7  13   4       13.36       14.33      4.29 o 
  -7  14   4       23.53       25.42      5.88 o 
  -6  14   4        4.09        7.94      4.45 o 
  -5  14   4       28.05       38.45      6.35 o 
  -4  14   4        1.88       -0.16      3.81 o 
  -3  14   4      131.93      119.57      7.02 o 
  -2  14   4       76.69       75.74      5.55 o 
  -1  14   4        5.61        9.03      3.20 o 
   0  14   4      135.77      129.86      5.78 o 
   1  14   4      139.71      131.71      5.75 o 
   2  14   4       62.17       60.83      3.78 o 
   3  14   4       28.90       26.24      2.09 o 
   4  14   4        5.24        2.47      3.80 o 
   5  14   4       31.14       36.36      3.95 o 
   6  14   4        7.64       14.36      3.24 o 
   7  14   4       19.21       24.10      4.81 o 
  -7  15   4       63.08       64.03      8.42 o 
  -6  15   4       10.07       10.01      4.92 o 
  -5  15   4       54.71       44.80      7.15 o 
  -4  15   4       11.88       12.55      5.08 o 
  -3  15   4       36.14       43.66      4.60 o 
  -2  15   4      106.88      106.89      6.79 o 
  -1  15   4      679.07      656.95     16.29 o 
   0  15   4       98.76       96.64      5.19 o 
   1  15   4      140.62      145.58      6.27 o 
   2  15   4      177.46      175.59      6.97 o 
   3  15   4       38.90       37.99      4.03 o 
   4  15   4       63.82       76.47      5.21 o 
   5  15   4       67.12       72.11      8.80 o 
   6  15   4        3.88        0.93      2.73 o 
  -6  16   4       13.66       15.09      5.72 o 
  -5  16   4       27.33       30.98      6.35 o 
  -4  16   4       42.92       42.26      6.99 o 
  -3  16   4       39.35       42.31      4.77 o 
  -2  16   4      247.96      274.41     10.79 o 
  -1  16   4       63.04       62.00      8.34 o 
   0  16   4      175.28      192.68      7.49 o 
   1  16   4        6.06        7.86      2.59 o 
   2  16   4       53.62       47.38      4.00 o 
   3  16   4       30.44       23.34      3.71 o 
   4  16   4       41.77       46.46      6.16 o 
   5  16   4       44.74       40.30      4.37 o 
   6  16   4       14.24       25.91      4.00 o 
  -6  17   4       12.82       21.61      6.35 o 
  -5  17   4       33.46       35.11      6.99 o 
  -4  17   4       23.63       21.92      6.04 o 
  -3  17   4       35.53       31.77      6.67 o 
  -2  17   4        1.98       -1.16      4.69 o 
  -1  17   4      303.17      315.39      9.97 o 
   0  17   4       32.20       29.39      3.59 o 
   1  17   4       75.33       80.45      5.37 o 
   2  17   4        2.25       -3.24      2.16 o 
   3  17   4       35.92       29.12      4.44 o 
   4  17   4        3.38        2.07      4.12 o 
   5  17   4       52.71       53.30      5.37 o 
  -5  18   4        4.19        4.13      4.92 o 
  -4  18   4       15.64       21.29      6.35 o 
  -3  18   4       59.79       66.25      8.74 o 
  -2  18   4        5.99        6.09      3.41 o 
  -1  18   4        2.51        0.31      2.40 o 
   0  18   4       10.48        6.09      2.83 o 
   1  18   4        4.34        5.74      2.70 o 
   2  18   4       22.40       20.06      4.10 o 
   3  18   4       12.65       19.38      5.72 o 
   4  18   4       11.17       19.52      4.31 o 
   5  18   4        6.24        8.30      3.37 o 
  -5  19   4        3.25        6.83      5.40 o 
  -4  19   4       50.65       44.48      8.10 o 
  -3  19   4       31.17       30.66      6.99 o 
  -2  19   4       15.40       14.76      3.99 o 
  -1  19   4        6.34        8.70      2.92 o 
   0  19   4        5.32        1.66      2.55 o 
   1  19   4        9.24       13.57      3.27 o 
   2  19   4       60.96       62.96      6.00 o 
   3  19   4        3.53        7.63      5.24 o 
   4  19   4       27.84       19.15      5.24 o 
  -4  20   4       15.69        8.42      5.56 o 
  -3  20   4        9.38       15.25      6.04 o 
  -2  20   4       28.58       26.53      6.99 o 
  -1  20   4        3.94        3.19      4.46 o 
   0  20   4        9.06        9.79      3.16 o 
   1  20   4       15.18       11.96      3.17 o 
   2  20   4        1.49       -2.59      3.09 o 
   3  20   4        5.82       -0.16      4.61 o 
   4  20   4       11.77       16.53      4.66 o 
  -3  21   4       10.11       20.97      6.99 o 
  -2  21   4        6.42       13.66      6.35 o 
  -1  21   4       48.82       47.13      5.64 o 
   0  21   4       20.79       24.96      3.87 o 
   1  21   4       30.81       30.53      5.10 o 
   2  21   4       12.11        6.18      3.98 o 
   3  21   4        8.72       10.80      5.72 o 
  -2  22   4        0.12       -0.95      5.40 o 
  -1  22   4        2.29        4.77      5.56 o 
   0  22   4        9.90       18.72      5.46 o 
   1  22   4        0.80       -1.88      3.19 o 
  -1 -21   5        7.50        5.84      3.36 o 
   0 -21   5       27.67       33.23      4.77 o 
   1 -21   5       17.33       24.94      6.20 o 
  -3 -20   5       26.70       26.05      6.04 o 
  -2 -20   5       18.89       15.57      5.40 o 
  -1 -20   5       20.95       22.31      4.10 o 
   0 -20   5       11.96       12.07      3.71 o 
   1 -20   5       14.65       12.87      3.71 o 
   2 -20   5        3.40        2.22      4.45 o 
  -4 -19   5       14.46        9.85      4.77 o 
  -3 -19   5       11.48        8.90      4.92 o 
  -2 -19   5        1.08        3.01      2.98 o 
  -1 -19   5        1.28        1.67      2.81 o 
   0 -19   5       35.33       33.95      4.44 o 
   1 -19   5       10.85        9.45      3.37 o 
   2 -19   5        7.66        9.53      4.77 o 
   3 -19   5        1.42        5.08      4.45 o 
  -5 -18   5       10.40        4.45      4.13 o 
  -4 -18   5       13.79       23.03      5.56 o 
  -3 -18   5       13.06       19.70      5.40 o 
  -2 -18   5       28.38       25.86      3.93 o 
  -1 -18   5       18.96       20.53      3.70 o 
   0 -18   5       32.49       29.75      4.15 o 
   1 -18   5        2.10        4.45      2.91 o 
   2 -18   5       35.56       27.01      5.72 o 
   3 -18   5        0.96        2.22      4.29 o 
   4 -18   5        6.81        5.72      4.61 o 
  -5 -17   5       18.76       15.57      4.92 o 
  -4 -17   5       17.27       22.88      5.56 o 
  -3 -17   5       48.96       51.00      6.83 o 
  -2 -17   5        1.86       -0.69      2.40 o 
  -1 -17   5      122.03      114.08      6.74 o 
   0 -17   5       72.59       86.66      8.74 o 
   1 -17   5       21.44       21.90      6.43 o 
   2 -17   5        8.15        7.22      3.34 o 
   3 -17   5       52.63       63.55      7.47 o 
   4 -17   5       14.29       15.89      5.08 o 
   5 -17   5       71.75       82.78      8.58 o 
  -6 -16   5       32.03       26.37      5.56 o 
  -5 -16   5       36.68       39.56      6.35 o 
  -4 -16   5        2.95        3.81      3.97 o 
  -3 -16   5        1.80        0.28      2.35 o 
  -2 -16   5       20.45       17.82      3.37 o 
  -1 -16   5        1.26        4.81      5.00 o 
   0 -16   5      164.82      159.79      7.81 o 
   1 -16   5        1.54       -0.19      2.94 o 
   2 -16   5       23.51       26.86      3.87 o 
   3 -16   5       54.09       39.08      6.20 o 
   4 -16   5       42.54       41.62      6.35 o 
   5 -16   5       67.05       71.34      7.94 o 
  -6 -15   5        0.81        3.65      3.81 o 
  -5 -15   5        4.32        0.95      3.34 o 
  -4 -15   5        9.59       10.48      4.13 o 
  -3 -15   5      152.49      154.25      7.41 o 
  -2 -15   5        7.38        7.07      2.81 o 
  -1 -15   5      245.31      245.14      9.89 o 
   0 -15   5       36.63       35.47      6.12 o 
   1 -15   5      152.86      153.64      7.47 o 
   2 -15   5      206.03      195.87      9.85 o 
   3 -15   5       11.50       15.57      4.61 o 
   4 -15   5       67.00       77.53      7.79 o 
   5 -15   5       74.01       80.71      8.10 o 
   6 -15   5        0.67        6.35      4.13 o 
  -7 -14   5       18.99       15.89      4.92 o 
  -6 -14   5        2.12        3.18      3.97 o 
  -5 -14   5       19.24       28.28      5.24 o 
  -4 -14   5       22.10       11.76      4.13 o 
  -3 -14   5        9.40       10.25      2.81 o 
  -2 -14   5       15.97        7.48      3.49 o 
  -1 -14   5      138.55      138.82      7.02 o 
   0 -14   5      204.62      195.58      8.43 o 
   1 -14   5      472.13      443.93     14.51 o 
   2 -14   5      193.60      183.65      8.31 o 
   3 -14   5       42.81       28.60      5.24 o 
   4 -14   5       95.49      102.33      8.74 o 
   5 -14   5       19.79       30.82      5.40 o 
   6 -14   5        3.69        6.35      4.13 o 
  -7 -13   5       12.26       18.90      4.92 o 
  -6 -13   5       18.51       20.33      4.77 o 
  -5 -13   5       41.64       27.49      5.08 o 
  -4 -13   5       72.43       75.15      7.15 o 
  -3 -13   5      274.48      245.26      9.27 o 
  -2 -13   5       24.64       23.29      2.71 o 
  -1 -13   5      136.17      142.82      6.85 o 
   0 -13   5      231.89      223.97      9.05 o 
   1 -13   5       25.08       25.00      8.02 o 
   2 -13   5      731.20      730.20     21.50 o 
   3 -13   5       15.68       19.50      4.45 o 
   4 -13   5        8.26        8.26      3.97 o 
   5 -13   5        3.74       -1.59      3.02 o 
   6 -13   5        6.78        2.54      3.65 o 
  -7 -12   5       29.79       49.88      6.51 o 
  -6 -12   5        2.73        9.05      3.97 o 
  -5 -12   5       13.31       19.54      4.45 o 
  -4 -12   5        3.43        2.39      2.24 o 
  -3 -12   5       73.25       75.32      5.10 o 
  -2 -12   5       37.61       39.29      5.55 o 
  -1 -12   5       35.27       43.88      3.93 o 
   0 -12   5      510.53      528.27     16.26 o 
   1 -12   5       89.61       82.51      5.88 o 
   2 -12   5        3.21        7.12      5.64 o 
   3 -12   5      113.43      112.42      6.28 o 
   4 -12   5        4.41        7.47      3.49 o 
   5 -12   5       55.08       61.49      6.51 o 
   6 -12   5        8.44        7.78      3.81 o 
   7 -12   5        6.32       11.28      4.13 o 
  -7 -11   5        3.63        6.83      3.97 o 
  -6 -11   5       41.09       53.54      6.20 o 
  -5 -11   5       38.90       37.02      5.24 o 
  -4 -11   5       41.04       42.81      3.81 o 
  -3 -11   5      374.86      360.23     12.14 o 
  -2 -11   5      447.97      414.62     10.41 o 
  -1 -11   5       37.22       39.05      3.69 o 
   0 -11   5      616.98      562.64     16.94 o 
   1 -11   5        3.20        2.63      2.19 o 
   2 -11   5       30.84       30.45      3.37 o 
   3 -11   5      104.00      105.77      5.62 o 
   4 -11   5       27.41       23.83      4.61 o 
   5 -11   5      103.16      102.66      5.67 o 
   6 -11   5       22.17       22.72      4.92 o 
   7 -11   5        7.64        9.53      3.97 o 
  -8 -10   5       16.61       24.15      5.08 o 
  -7 -10   5       13.24       13.03      3.97 o 
  -6 -10   5       24.16       32.41      5.40 o 
  -5 -10   5       73.21       70.86      6.99 o 
  -4 -10   5      239.48      228.67      8.59 o 
  -3 -10   5      245.48      230.20      9.14 o 
  -2 -10   5      205.65      192.25      7.81 o 
  -1 -10   5       76.43       81.94      4.83 o 
   0 -10   5      230.59      221.14      8.49 o 
   1 -10   5      129.99      138.18      6.41 o 
   2 -10   5       11.08       10.29      2.54 o 
   3 -10   5      229.35      234.76      8.65 o 
   4 -10   5       69.24       65.78      6.51 o 
   5 -10   5        7.92        5.96      2.38 o 
   6 -10   5        4.06        3.34      3.49 o 
   7 -10   5       13.67       10.80      4.29 o 
  -8  -9   5       15.43       12.87      4.13 o 
  -7  -9   5       38.64       42.10      5.56 o 
  -6  -9   5      179.64      164.01     10.17 o 
  -5  -9   5      189.47      210.43     11.76 o 
  -4  -9   5      199.26      205.17      7.81 o 
  -3  -9   5      200.82      182.32      7.36 o 
  -2  -9   5      152.19      158.71      6.74 o 
  -1  -9   5       77.51       87.28      4.94 o 
   0  -9   5      172.02      177.10      7.31 o 
   1  -9   5       85.25       86.79      4.89 o 
   2  -9   5      129.52      121.68      8.98 o 
   3  -9   5        3.94       -0.16      1.91 o 
   4  -9   5       65.54       57.04      4.09 o 
   5  -9   5       20.29       14.11      2.74 o 
   6  -9   5      120.42      107.89      8.42 o 
   7  -9   5       25.49       18.75      4.29 o 
  -8  -8   5       40.55       40.83      5.56 o 
  -7  -8   5       12.48       11.60      3.81 o 
  -6  -8   5      190.42      183.73     10.65 o 
  -5  -8   5       58.92       54.50      5.88 o 
  -4  -8   5       21.98       28.73      2.63 o 
  -3  -8   5       26.07       33.12      5.88 o 
  -2  -8   5       58.25       64.45      6.20 o 
  -1  -8   5       32.10       26.73      5.16 o 
   0  -8   5      244.15      230.14      8.37 o 
   1  -8   5       32.79       32.37      3.14 o 
   2  -8   5       28.42       28.51      3.09 o 
   3  -8   5        7.01        4.80      2.08 o 
   4  -8   5       22.00       21.78      2.31 o 
   5  -8   5       20.65       18.67      2.91 o 
   6  -8   5       63.14       60.61      9.06 o 
   7  -8   5       20.62       24.94      4.77 o 
   8  -8   5       50.46       54.18      6.20 o 
  -8  -7   5       62.60       69.27      6.83 o 
  -7  -7   5       38.79       47.34      5.88 o 
  -6  -7   5        3.63        2.22      3.18 o 
  -5  -7   5      107.24       89.30      7.31 o 
  -4  -7   5      328.18      321.91      7.67 o 
  -3  -7   5      169.85      185.47      7.14 o 
  -2  -7   5      687.53      675.03     15.57 o 
  -1  -7   5       58.07       59.35      3.93 o 
   0  -7   5      568.98      513.92     15.20 o 
   1  -7   5       72.02       64.07      4.10 o 
   2  -7   5      158.05      166.60      6.74 o 
   3  -7   5       24.08       29.53      2.50 o 
   4  -7   5       21.52       20.65      2.23 o 
   5  -7   5      207.72      195.86      7.75 o 
   6  -7   5       12.72       10.88      3.26 o 
   7  -7   5       53.38       52.11      5.88 o 
   8  -7   5       18.04       13.50      4.13 o 
  -8  -6   5       79.47       67.05      6.83 o 
  -7  -6   5      214.21      208.53     11.60 o 
  -6  -6   5      168.76      165.60     10.01 o 
  -5  -6   5       40.82       42.58      5.08 o 
  -4  -6   5      238.70      227.91      6.07 o 
  -3  -6   5      140.05      137.40      5.10 o 
  -2  -6   5       41.96       46.79      3.84 o 
  -1  -6   5      121.16      126.58      3.79 o 
   0  -6   5      173.35      180.20      5.79 o 
   1  -6   5       64.75       66.16      4.21 o 
   2  -6   5       20.89       21.88      2.81 o 
   3  -6   5       56.91       64.41      3.45 o 
   4  -6   5       49.35       49.08      2.55 o 
   5  -6   5       27.32       34.52      4.53 o 
   6  -6   5       59.37       54.10      4.10 o 
   7  -6   5        5.16        3.81      3.49 o 
   8  -6   5        3.15        3.75      3.10 o 
  -9  -5   5       19.54       19.38      4.45 o 
  -8  -5   5       24.35       18.11      4.45 o 
  -7  -5   5        6.47        4.92      3.49 o 
  -6  -5   5      268.39      271.68     13.51 o 
  -5  -5   5        3.55        1.58      3.18 o 
  -4  -5   5       69.04       71.02      3.24 o 
  -3  -5   5       87.75       83.27      3.37 o 
  -2  -5   5      271.66      257.74      7.37 o 
  -1  -5   5       11.34       16.55      3.00 o 
   0  -5   5     1139.96     1158.83     21.68 o 
   1  -5   5       83.65       90.05      4.77 o 
   2  -5   5      922.83      913.87     24.34 o 
   3  -5   5       16.91       16.21      2.21 o 
   4  -5   5      139.88      135.37      5.90 o 
   5  -5   5       18.12       17.66      3.89 o 
   6  -5   5        3.29        2.78      2.25 o 
   7  -5   5       16.69       12.28      2.93 o 
   8  -5   5       12.71       12.46      3.17 o 
  -9  -4   5        9.47       13.66      4.13 o 
  -8  -4   5        7.69        5.88      3.49 o 
  -7  -4   5        8.44        5.88      3.49 o 
  -6  -4   5       23.98       34.47      4.77 o 
  -5  -4   5      169.78      182.31      6.33 o 
  -4  -4   5       95.50      101.09      3.71 o 
  -3  -4   5      187.49      193.83      5.78 o 
  -2  -4   5      320.47      327.38      8.51 o 
  -1  -4   5      393.01      399.74      8.36 o 
   0  -4   5      255.80      285.83      7.07 o 
   1  -4   5      218.75      233.68      5.79 o 
   2  -4   5      216.81      235.51      8.65 o 
   3  -4   5      211.32      208.44      4.70 o 
   4  -4   5      105.05       94.72      4.04 o 
   5  -4   5      122.10      120.00      4.89 o 
   6  -4   5        4.64        5.12      2.89 o 
   7  -4   5        9.48       11.77      3.05 o 
   8  -4   5       15.70       16.52      3.32 o 
  -9  -3   5        2.96       -0.95      3.18 o 
  -8  -3   5        7.69       12.71      3.97 o 
  -7  -3   5       63.57       62.06      4.73 o 
  -6  -3   5      158.20      152.09      9.38 o 
  -5  -3   5       45.48       51.16      3.05 o 
  -4  -3   5      249.40      229.03      5.81 o 
  -3  -3   5      299.79      303.74      6.97 o 
  -2  -3   5      335.80      354.00      9.03 o 
  -1  -3   5      117.70      106.72      3.36 o 
   0  -3   5      393.12      391.48     18.39 o 
   1  -3   5      510.65      508.41     11.61 o 
   2  -3   5       53.95       72.03      3.05 o 
   3  -3   5      228.96      221.17      5.71 o 
   4  -3   5       35.82       35.48      1.93 o 
   5  -3   5      341.53      308.90      8.62 o 
   6  -3   5       50.49       59.89      5.21 o 
   7  -3   5       26.65       31.23      3.07 o 
   8  -3   5       28.43       45.71      6.51 o 
  -9  -2   5       29.23       29.21      5.08 o 
  -8  -2   5       17.13       11.71      3.14 o 
  -7  -2   5      113.90      105.64      6.06 o 
  -6  -2   5       97.73      110.08      6.67 o 
  -5  -2   5      398.56      416.51      9.01 o 
  -4  -2   5      406.81      417.69      9.68 o 
  -3  -2   5       65.97       68.13      3.58 o 
  -2  -2   5       54.39       74.61     15.49 o 
  -1  -2   5      184.68      205.09      5.03 o 
   0  -2   5      468.04      530.90     12.06 o 
   1  -2   5       36.26       32.18      2.12 o 
   2  -2   5      173.51      193.75      6.72 o 
   3  -2   5       58.02       59.00      2.83 o 
   4  -2   5       49.25       56.53      2.42 o 
   5  -2   5      108.18      110.00      4.76 o 
   6  -2   5       61.74       72.13      4.87 o 
   7  -2   5       16.72       16.26      2.57 o 
   8  -2   5        0.93        2.44      2.94 o 
  -9  -1   5        5.19        0.41      8.34 o 
  -8  -1   5        5.09        2.24      2.70 o 
  -7  -1   5       47.76       49.80      5.00 o 
  -6  -1   5      270.43      257.15      9.42 o 
  -5  -1   5       24.78       26.33      1.93 o 
  -4  -1   5     1241.12     1269.87     20.62 o 
  -3  -1   5      133.55      140.08      3.69 o 
  -2  -1   5      381.51      353.38      8.90 o 
  -1  -1   5      337.98      349.11      7.55 o 
   0  -1   5     1006.82      977.03     18.36 o 
   1  -1   5      615.40      626.19     12.41 o 
   2  -1   5      171.50      183.08      5.28 o 
   3  -1   5      178.22      166.34      5.79 o 
   4  -1   5      136.14      131.02      3.62 o 
   5  -1   5      595.21      574.18     12.28 o 
   6  -1   5      179.51      188.32      6.41 o 
   7  -1   5       76.14       80.85      9.29 o 
   8  -1   5       56.57       60.51      6.28 o 
  -9   0   5        9.05       18.80      3.58 o 
  -8   0   5        1.02        2.64      3.89 o 
  -7   0   5      154.82      136.31      6.81 o 
  -6   0   5      277.81      274.51     10.05 o 
  -5   0   5      320.87      353.27      7.05 o 
  -4   0   5        5.18       10.10      2.44 o 
  -3   0   5      854.13      946.25     15.78 o 
  -2   0   5      121.83      109.96      3.40 o 
  -1   0   5      413.87      407.83      8.53 o 
   0   0   5      738.54      737.34     16.49 o 
   1   0   5      207.26      205.41      6.12 o 
   2   0   5       40.55       39.03      2.27 o 
   3   0   5      125.21      112.32      3.24 o 
   4   0   5        0.52       -0.31      1.03 o 
   5   0   5      252.15      277.64      6.81 o 
   6   0   5       38.09       31.60      3.00 o 
   7   0   5       49.36       60.50      3.91 o 
   8   0   5        0.09        3.08      3.97 o 
  -9   1   5        5.66        5.76      3.03 o 
  -8   1   5        4.96        7.18      2.88 o 
  -7   1   5       46.24       49.09      4.47 o 
  -6   1   5      268.53      250.89      9.64 o 
  -5   1   5       24.73       24.87      1.80 o 
  -4   1   5     1232.69     1247.21     22.90 o 
  -3   1   5      140.88      140.03      3.53 o 
  -2   1   5      383.94      367.78      7.68 o 
  -1   1   5      348.74      354.09      7.85 o 
   0   1   5     1002.33      967.16     21.14 o 
   1   1   5      617.81      608.62     14.27 o 
   2   1   5      166.82      182.77      5.23 o 
   3   1   5      184.35      172.90      5.14 o 
   4   1   5      137.82      130.54      3.60 o 
   5   1   5      597.39      565.80     13.50 o 
   6   1   5      179.17      185.95      6.71 o 
   7   1   5       75.87       76.51      4.32 o 
   8   1   5       55.79       62.56     10.57 o 
  -9   2   5       29.90       30.59      4.16 o 
  -8   2   5       16.96       11.43      3.89 o 
  -7   2   5      115.54      124.06      6.39 o 
  -6   2   5       96.50       90.63      5.83 o 
  -5   2   5      403.18      413.97     10.39 o 
  -4   2   5      404.20      407.29      8.96 o 
  -3   2   5       65.02       69.88      3.09 o 
  -2   2   5       54.72       60.23      3.93 o 
  -1   2   5      185.21      205.66      5.24 o 
   0   2   5      468.69      524.42     12.53 o 
   1   2   5       35.91       30.41      4.70 o 
   2   2   5      173.21      193.27      5.20 o 
   3   2   5       58.72       59.98      2.41 o 
   4   2   5       48.26       53.78      2.37 o 
   5   2   5      108.32      120.19      7.13 o 
   6   2   5       60.67       65.37      3.95 o 
   7   2   5       17.18       19.56      3.40 o 
   8   2   5        0.82       -0.39      5.88 o 
  -9   3   5        2.73       -2.16      2.73 o 
  -8   3   5        6.88        7.17      2.98 o 
  -7   3   5       62.96       63.07      4.95 o 
  -6   3   5      159.72      146.08      7.06 o 
  -5   3   5       43.15       49.79      2.96 o 
  -4   3   5      241.04      225.34      7.23 o 
  -3   3   5      295.10      300.79      8.26 o 
  -2   3   5      337.56      360.40      9.09 o 
  -1   3   5      116.69      109.87      3.67 o 
   0   3   5      389.54      377.71      8.27 o 
   1   3   5      521.22      514.78     12.36 o 
   2   3   5       53.29       69.42      2.54 o 
   3   3   5      233.17      223.26      4.98 o 
   4   3   5       37.79       37.37      2.02 o 
   5   3   5      341.14      309.36      8.59 o 
   6   3   5       50.03       54.51      3.60 o 
   7   3   5       26.92       32.69      4.08 o 
   8   3   5       27.73       38.66      4.34 o 
  -9   4   5        8.94        3.27      3.05 o 
  -8   4   5        7.04        8.47      3.73 o 
  -7   4   5        8.62       11.16      3.49 o 
  -6   4   5       22.88       18.44      3.46 o 
  -5   4   5      170.42      182.95      5.25 o 
  -4   4   5       93.58       95.93      5.34 o 
  -3   4   5      186.13      182.51      5.08 o 
  -2   4   5      321.93      333.18      8.63 o 
  -1   4   5      392.26      386.98      8.52 o 
   0   4   5      255.91      283.91      6.69 o 
   1   4   5      219.45      223.19      6.90 o 
   2   4   5      216.32      237.33      5.67 o 
   3   4   5      211.19      209.96      4.81 o 
   4   4   5      103.93      103.13      3.29 o 
   5   4   5      121.50      121.30      4.94 o 
   6   4   5        4.94        9.89      3.05 o 
   7   4   5        9.74       14.67      3.26 o 
   8   4   5       15.91       14.04      3.44 o 
  -9   5   5       20.44       20.79      3.97 o 
  -8   5   5       24.97       20.22      3.78 o 
  -7   5   5        6.37        7.77      3.09 o 
  -6   5   5      264.03      276.83     10.33 o 
  -5   5   5        4.01        2.86      1.80 o 
  -4   5   5       72.33       69.09      3.23 o 
  -3   5   5       89.33       81.73      5.12 o 
  -2   5   5      274.25      273.49      7.50 o 
  -1   5   5        9.54       10.60      1.80 o 
   0   5   5     1136.93     1158.63     21.51 o 
   1   5   5       82.00       89.45      3.43 o 
   2   5   5      921.81      920.31     16.86 o 
   3   5   5       17.23       20.54      1.60 o 
   4   5   5      140.15      139.60      3.87 o 
   5   5   5       18.03       14.56      3.26 o 
   6   5   5        2.92        3.43      2.78 o 
   7   5   5       17.38       17.95      3.50 o 
   8   5   5       12.21       11.12      6.35 o 
  -8   6   5       80.50       84.87      5.97 o 
  -7   6   5      217.24      211.83      9.15 o 
  -6   6   5      166.32      160.28      5.81 o 
  -5   6   5       40.27       37.79      5.64 o 
  -4   6   5      235.86      228.50     14.09 o 
  -3   6   5      141.39      145.82      5.45 o 
  -2   6   5       42.67       42.33      3.54 o 
  -1   6   5      121.58      132.28      4.73 o 
   0   6   5      173.65      176.24      5.06 o 
   1   6   5       65.52       71.51      2.62 o 
   2   6   5       20.38       22.94      2.06 o 
   3   6   5       57.44       64.82      2.60 o 
   4   6   5       50.32       47.97      2.36 o 
   5   6   5       27.22       29.90      3.99 o 
   6   6   5       60.26       45.92      4.73 o 
   7   6   5        4.89        2.19      2.90 o 
   8   6   5        3.25        4.31      5.00 o 
  -8   7   5       60.83       72.31      5.68 o 
  -7   7   5       39.91       44.70      4.73 o 
  -6   7   5        2.90        0.89      1.94 o 
  -5   7   5      110.83      102.32      4.37 o 
  -4   7   5      335.05      317.59      8.89 o 
  -3   7   5      167.50      181.38      6.96 o 
  -2   7   5      689.77      664.43     15.47 o 
  -1   7   5       60.19       61.84      3.38 o 
   0   7   5      573.13      529.77     11.07 o 
   1   7   5       71.44       69.67      2.33 o 
   2   7   5      154.53      167.60      5.85 o 
   3   7   5       22.17       27.66      2.01 o 
   4   7   5       22.34       18.49      2.61 o 
   5   7   5      207.06      215.31      9.30 o 
   6   7   5       12.31       15.04      3.53 o 
   7   7   5       53.32       46.63     10.41 o 
   8   7   5       18.10       15.95      4.37 o 
  -8   8   5       39.95       25.43      4.27 o 
  -7   8   5       12.04        0.69      2.86 o 
  -6   8   5      187.91      170.86      7.24 o 
  -5   8   5       60.15       56.79      3.35 o 
  -4   8   5       22.69       24.40      2.06 o 
  -3   8   5       26.74       35.20      2.16 o 
  -2   8   5       58.84       61.53      3.63 o 
  -1   8   5       31.94       32.92      2.73 o 
   0   8   5      244.69      230.26      6.18 o 
   1   8   5       32.63       35.23      2.39 o 
   2   8   5       28.61       30.35      2.25 o 
   3   8   5        7.21        5.00      2.07 o 
   4   8   5       21.37       18.11      3.70 o 
   5   8   5       20.07       21.95      3.79 o 
   6   8   5       62.82       61.45      5.49 o 
   7   8   5       20.97       17.71      4.08 o 
   8   8   5       51.26       67.87     10.01 o 
  -8   9   5       15.21       12.25      3.86 o 
  -7   9   5       40.20       37.44      5.72 o 
  -6   9   5      180.64      163.90      6.01 o 
  -5   9   5      190.07      199.05      8.85 o 
  -4   9   5      195.54      191.36      5.88 o 
  -3   9   5      199.81      187.01      5.43 o 
  -2   9   5      150.22      158.74      4.20 o 
  -1   9   5       78.62       83.82      5.26 o 
   0   9   5      173.67      182.24      5.49 o 
   1   9   5       81.48       89.89      3.63 o 
   2   9   5      126.82      113.90      4.01 o 
   3   9   5        4.02        2.29      2.08 o 
   4   9   5       66.36       63.82      5.46 o 
   5   9   5       20.03       13.49      3.50 o 
   6   9   5      120.14      118.26      7.44 o 
   7   9   5       24.76       17.00      3.97 o 
  -8  10   5       17.09       35.34     12.79 o 
  -7  10   5       13.88       14.88      3.77 o 
  -6  10   5       23.31       20.31      3.00 o 
  -5  10   5       74.46       69.59      4.38 o 
  -4  10   5      238.07      223.57      9.76 o 
  -3  10   5      243.72      241.53      7.36 o 
  -2  10   5      204.24      215.05     18.44 o 
  -1  10   5       75.90       73.79      4.12 o 
   0  10   5      231.55      222.24      6.98 o 
   1  10   5      129.74      136.90      4.64 o 
   2  10   5       11.35       14.60      1.93 o 
   3  10   5      229.06      223.26      8.26 o 
   4  10   5       69.62       62.01      5.61 o 
   5  10   5        8.27        6.08      3.34 o 
   6  10   5        3.87        3.69      3.41 o 
   7  10   5       13.33       20.90      4.26 o 
  -7  11   5        3.64        4.13      3.97 o 
  -6  11   5       41.35       35.43      6.51 o 
  -5  11   5       36.81       36.47      3.25 o 
  -4  11   5       43.62       48.96      2.88 o 
  -3  11   5      376.49      383.30      9.12 o 
  -2  11   5      451.08      405.95     18.37 o 
  -1  11   5       38.03       43.43      4.32 o 
   0  11   5      618.71      587.14     14.11 o 
   1  11   5        2.68        4.56      2.06 o 
   2  11   5       32.47       31.60      2.43 o 
   3  11   5      101.08       89.25      5.15 o 
   4  11   5       26.35       29.47      4.46 o 
   5  11   5      102.28      102.03      7.22 o 
   6  11   5       22.88       21.92      4.77 o 
   7  11   5        7.95        9.98      3.99 o 
  -7  12   5       29.99       36.54      6.67 o 
  -6  12   5        2.81        9.53      4.77 o 
  -5  12   5       13.22       17.95      5.40 o 
  -4  12   5        3.52        5.64      2.94 o 
  -3  12   5       73.12       87.50      5.94 o 
  -2  12   5       38.20       41.45      4.44 o 
  -1  12   5       34.84       44.55      4.61 o 
   0  12   5      511.56      551.66     17.10 o 
   1  12   5       90.08       90.16      4.12 o 
   2  12   5        3.10        5.63      1.77 o 
   3  12   5      112.80      110.39      3.98 o 
   4  12   5        4.19        2.23      3.02 o 
   5  12   5       55.30       62.21      6.05 o 
   6  12   5        8.64        7.78      3.73 o 
   7  12   5        6.20        9.71      3.99 o 
  -7  13   5       12.98       22.40      5.88 o 
  -6  13   5       17.52       17.95      5.56 o 
  -5  13   5       40.01       42.10      6.99 o 
  -4  13   5       74.27       70.07      8.42 o 
  -3  13   5      271.60      224.22     14.39 o 
  -2  13   5       23.74       16.24      3.57 o 
  -1  13   5      131.78      124.09      7.35 o 
   0  13   5      237.45      230.01      9.83 o 
   1  13   5       23.88       18.22      2.71 o 
   2  13   5      737.77      760.94     15.53 o 
   3  13   5       15.15       18.95      2.46 o 
   4  13   5        8.83       10.76      3.87 o 
   5  13   5        3.46       -0.82      3.41 o 
   6  13   5        6.57        5.21      3.70 o 
  -7  14   5       18.79       10.48      5.40 o 
  -6  14   5        2.23        4.77      4.61 o 
  -5  14   5       18.54       23.51      6.04 o 
  -4  14   5       22.28       17.48      5.72 o 
  -3  14   5        9.05        6.83      3.26 o 
  -2  14   5       15.63        7.02      3.31 o 
  -1  14   5      137.76      150.78      8.58 o 
   0  14   5      204.71      194.49      9.22 o 
   1  14   5      471.18      445.44     15.24 o 
   2  14   5      192.50      192.51      7.00 o 
   3  14   5       43.22       29.16      4.97 o 
   4  14   5       95.49       96.28     14.30 o 
   5  14   5       20.15       21.53      4.96 o 
   6  14   5        3.69        6.63      3.86 o 
  -6  15   5        0.78        1.43      4.61 o 
  -5  15   5        4.28       -0.32      4.29 o 
  -4  15   5        9.09       11.12      5.40 o 
  -3  15   5      151.28      161.46     12.08 o 
  -2  15   5        7.57        7.48      3.31 o 
  -1  15   5      248.74      252.90     14.70 o 
   0  15   5       37.89       36.35      4.64 o 
   1  15   5      150.68      153.36      8.20 o 
   2  15   5      202.75      199.49      6.87 o 
   3  15   5       10.82        6.09      4.02 o 
   4  15   5       65.54       89.79      7.52 o 
   5  15   5       75.10       77.42      7.20 o 
   6  15   5        0.62        1.81      3.80 o 
  -6  16   5       31.75       30.34      6.99 o 
  -5  16   5       37.30       40.99      7.47 o 
  -4  16   5        2.77        0.79      4.45 o 
  -3  16   5        1.70       -2.07      4.29 o 
  -2  16   5       20.17       20.39      4.15 o 
  -1  16   5        1.28        3.79      3.89 o 
   0  16   5      165.32      167.13     17.48 o 
   1  16   5        1.59       -0.08      3.42 o 
   2  16   5       23.47       26.92      4.66 o 
   3  16   5       54.45       46.92      6.11 o 
   4  16   5       42.37       46.97     14.93 o 
   5  16   5       67.31       83.13      7.61 o 
  -5  17   5       19.03       36.22      7.31 o 
  -4  17   5       18.33       37.02      7.47 o 
  -3  17   5       49.13       60.37      8.42 o 
  -2  17   5        2.06       -2.60      3.02 o 
  -1  17   5      120.84      116.77     12.95 o 
   0  17   5       73.86       89.83      6.80 o 
   1  17   5       21.41       22.58      4.25 o 
   2  17   5        8.72       12.23      5.24 o 
   3  17   5       53.89       54.49      8.10 o 
   4  17   5       13.93       18.16      4.98 o 
   5  17   5       71.89       80.55      7.86 o 
  -5  18   5       10.58       11.44      6.04 o 
  -4  18   5       14.07       22.40      6.83 o 
  -3  18   5       13.40       12.71      5.88 o 
  -2  18   5       28.81       37.39      6.59 o 
  -1  18   5       18.68       12.71      4.03 o 
   0  18   5       32.65       28.52      4.70 o 
   1  18   5        2.14        2.81      3.31 o 
   2  18   5       35.22       33.26     10.49 o 
   3  18   5        1.02        2.66      3.57 o 
   4  18   5        6.65        5.98      3.42 o 
  -4  19   5       14.46       19.70      6.83 o 
  -3  19   5       11.94        6.04      5.56 o 
  -2  19   5        1.33       -0.64      4.77 o 
  -1  19   5        1.52        6.74      3.47 o 
   0  19   5       35.39       36.04      5.22 o 
   1  19   5       11.38       13.42      4.16 o 
   2  19   5        7.20        5.40      3.57 o 
   3  19   5        1.25       -0.79      6.35 o 
  -3  20   5       26.44       30.18      7.78 o 
  -2  20   5       18.91       10.01      6.20 o 
  -1  20   5       20.72       29.17      5.09 o 
   0  20   5       12.05       11.45      5.56 o 
   1  20   5       14.78       10.33      5.56 o 
   2  20   5        3.35        1.80      5.16 o 
  -1  21   5        7.38        8.74      6.20 o 
   0  21   5       27.11       34.98      5.49 o 
   1  21   5       17.19       11.60      6.04 o 
  -2 -19   6        6.56        5.72      4.61 o 
  -1 -19   6        2.82        6.75      3.26 o 
   0 -19   6       29.09       33.17      4.71 o 
   1 -19   6       24.52       27.10      4.43 o 
   2 -19   6        0.31        3.65      4.77 o 
  -3 -18   6        8.47       10.64      4.92 o 
  -2 -18   6       18.13       20.80      4.04 o 
  -1 -18   6       22.26       22.53      5.08 o 
   0 -18   6       25.29       21.29      5.72 o 
   1 -18   6       12.96       12.79      3.59 o 
   2 -18   6        1.19        2.38      4.29 o 
   3 -18   6        6.75       10.64      5.24 o 
  -4 -17   6       11.46       10.96      4.92 o 
  -3 -17   6       17.50        8.58      4.61 o 
  -2 -17   6       38.49       46.29      4.77 o 
  -1 -17   6       44.06       44.14      4.71 o 
   0 -17   6       29.27       31.19      5.40 o 
   1 -17   6        8.29       13.57      3.54 o 
   2 -17   6       14.25        7.63      4.77 o 
   3 -17   6       96.44      103.76      9.69 o 
   4 -17   6        1.97        4.45      4.45 o 
  -5 -16   6       10.24        9.37      4.45 o 
  -4 -16   6       18.32       11.12      4.77 o 
  -3 -16   6       10.39       12.07      4.92 o 
  -2 -16   6        1.49        1.64      3.02 o 
  -1 -16   6       12.73        4.73      2.86 o 
   0 -16   6       16.08       15.51      4.53 o 
   1 -16   6        3.31        3.23      2.75 o 
   2 -16   6       13.32       26.21      5.56 o 
   3 -16   6       16.45       33.68      6.04 o 
   4 -16   6       39.16       36.54      6.35 o 
  -5 -15   6        3.29        3.49      3.81 o 
  -4 -15   6       27.17       23.83      5.40 o 
  -3 -15   6        8.12       10.80      4.29 o 
  -2 -15   6        2.39        2.12      2.53 o 
  -1 -15   6       45.94       46.87      4.66 o 
   0 -15   6       58.43       47.82      4.77 o 
   1 -15   6        4.10        3.37      5.64 o 
   2 -15   6       13.81       11.76      3.25 o 
   3 -15   6       16.95       14.93      4.77 o 
   4 -15   6        3.29       11.44      4.45 o 
   5 -15   6       11.85       19.06      5.08 o 
  -6 -14   6       31.00       36.38      6.35 o 
  -5 -14   6       13.93        9.85      4.77 o 
  -4 -14   6        4.50        2.54      3.65 o 
  -3 -14   6        0.90       -0.79      2.25 o 
  -2 -14   6       31.24       34.64      5.08 o 
  -1 -14   6        0.94        4.21      2.70 o 
   0 -14   6      105.36       99.26      7.71 o 
   1 -14   6       32.32       30.01      4.04 o 
   2 -14   6       51.96       42.73      4.49 o 
   3 -14   6       16.24       12.23      4.45 o 
   4 -14   6        5.46        0.00      3.49 o 
   5 -14   6       12.77        5.40      4.29 o 
  -6 -13   6       12.32       13.66      4.77 o 
  -5 -13   6       31.43       34.63      6.04 o 
  -4 -13   6       72.63       70.70      7.63 o 
  -3 -13   6        1.75       -0.23      2.70 o 
  -2 -13   6       15.90       14.04      3.25 o 
  -1 -13   6       28.44       28.47      3.93 o 
   0 -13   6      261.49      270.49     10.62 o 
   1 -13   6       45.73       45.90      4.49 o 
   2 -13   6      203.00      212.31      9.10 o 
   3 -13   6       48.27       38.29      6.04 o 
   4 -13   6       18.61       17.63      4.77 o 
   5 -13   6        3.49        5.88      3.81 o 
   6 -13   6       19.51       20.81      5.08 o 
  -7 -12   6       27.42       29.23      5.72 o 
  -6 -12   6       11.33        4.29      3.65 o 
  -5 -12   6       88.04       97.72      8.74 o 
  -4 -12   6       72.90       62.76      7.31 o 
  -3 -12   6       32.31       33.67      3.93 o 
  -2 -12   6       94.69       93.76      5.95 o 
  -1 -12   6      281.13      287.05     10.84 o 
   0 -12   6      394.55      380.83     13.21 o 
   1 -12   6        3.06        1.35      2.36 o 
   2 -12   6       23.51       26.84      3.82 o 
   3 -12   6       22.68       17.63      4.45 o 
   4 -12   6        0.80       -0.79      3.02 o 
   5 -12   6        6.06        7.15      3.81 o 
   6 -12   6        3.09        4.29      3.65 o 
  -7 -11   6       26.90       35.59      5.88 o 
  -6 -11   6       16.41       19.06      4.77 o 
  -5 -11   6      106.10       98.68      8.58 o 
  -4 -11   6      129.41      115.53      9.22 o 
  -3 -11   6       40.97       44.81      8.42 o 
  -2 -11   6      386.71      371.51     13.84 o 
  -1 -11   6      431.62      424.74     13.95 o 
   0 -11   6      201.15      205.12      8.65 o 
   1 -11   6       16.36       15.76      3.20 o 
   2 -11   6      189.73      175.08      7.98 o 
   3 -11   6       98.27       86.45      5.67 o 
   4 -11   6       60.47       58.31      6.83 o 
   5 -11   6       32.74       41.62      5.88 o 
   6 -11   6       15.93       18.59      4.77 o 
  -7 -10   6       45.57       47.66      6.51 o 
  -6 -10   6       43.74       44.48      6.04 o 
  -5 -10   6       37.65       49.09      6.20 o 
  -4 -10   6       54.20       55.77      6.20 o 
  -3 -10   6      432.35      394.62     13.27 o 
  -2 -10   6       41.71       49.54      7.55 o 
  -1 -10   6      179.09      184.22      7.81 o 
   0 -10   6      168.86      183.88      7.92 o 
   1 -10   6      157.56      151.62      7.19 o 
   2 -10   6       21.75       15.45      3.15 o 
   3 -10   6       63.80       65.36      6.67 o 
   4 -10   6        1.25       -4.05      2.70 o 
   5 -10   6       10.46       11.60      4.13 o 
   6 -10   6        2.00        0.16      3.49 o 
  -7  -9   6       27.42       34.47      5.88 o 
  -6  -9   6       20.31       18.90      4.61 o 
  -5  -9   6        2.77       -0.16      3.18 o 
  -4  -9   6      110.69      110.61      9.77 o 
  -3  -9   6       54.50       64.13      6.43 o 
  -2  -9   6      469.75      457.55     14.40 o 
  -1  -9   6      108.41      103.91      5.84 o 
   0  -9   6      104.66      105.82      5.90 o 
   1  -9   6       95.20      104.37     14.38 o 
   2  -9   6       44.53       47.94      4.21 o 
   3  -9   6       28.08       28.04      3.59 o 
   4  -9   6      117.49      116.79      9.06 o 
   5  -9   6       16.57       18.90      4.77 o 
   6  -9   6        6.43        3.65      3.65 o 
   7  -9   6        3.52        1.91      3.81 o 
  -8  -8   6        4.71        4.13      3.97 o 
  -7  -8   6        2.88        4.29      3.65 o 
  -6  -8   6       59.41       63.55      6.99 o 
  -5  -8   6       60.60       56.09      6.36 o 
  -4  -8   6       31.68       36.81      3.75 o 
  -3  -8   6      287.83      272.82     12.32 o 
  -2  -8   6       80.93       80.16      5.06 o 
  -1  -8   6      592.43      577.00     13.64 o 
   0  -8   6      288.19      288.04     14.47 o 
   1  -8   6      140.51      131.90      6.46 o 
   2  -8   6       15.88       13.29      2.75 o 
   3  -8   6      130.25      145.50      6.74 o 
   4  -8   6       20.47       27.17      5.08 o 
   5  -8   6       16.61       17.54      3.03 o 
   6  -8   6        5.44       10.64      4.13 o 
   7  -8   6        6.35        7.31      4.13 o 
  -8  -7   6       13.51       16.84      4.92 o 
  -7  -7   6       72.35       81.67      7.79 o 
  -6  -7   6       12.55       16.36      4.29 o 
  -5  -7   6      265.46      240.52     13.35 o 
  -4  -7   6      303.77      277.36     10.06 o 
  -3  -7   6       26.44       22.26      6.59 o 
  -2  -7   6      236.92      228.92      8.66 o 
  -1  -7   6       72.52       72.87      3.43 o 
   0  -7   6      225.65      228.61      6.91 o 
   1  -7   6       62.09       62.75      7.31 o 
   2  -7   6       97.12       94.72      5.45 o 
   3  -7   6       29.47       22.56      3.20 o 
   4  -7   6       82.90       85.45      4.95 o 
   5  -7   6       11.22       12.77      2.75 o 
   6  -7   6       39.47       44.87      4.69 o 
   7  -7   6       16.84       18.26      3.70 o 
  -8  -6   6      119.03      117.11      9.37 o 
  -7  -6   6       81.08       90.57      8.26 o 
  -6  -6   6       32.77       40.35      5.56 o 
  -5  -6   6        4.85        4.92      3.34 o 
  -4  -6   6        7.21        4.85      2.25 o 
  -3  -6   6        4.16        7.01      2.62 o 
  -2  -6   6        6.02        9.43      2.40 o 
  -1  -6   6      201.61      193.44      7.80 o 
   0  -6   6      579.24      563.01     13.45 o 
   1  -6   6      178.37      175.98      5.92 o 
   2  -6   6       49.69       46.49      3.20 o 
   3  -6   6        1.24       -0.81      1.70 o 
   4  -6   6       44.29       41.58      3.21 o 
   5  -6   6        9.32       12.20      2.30 o 
   6  -6   6       22.00       20.10      8.18 o 
   7  -6   6        2.42        5.08      3.42 o 
  -8  -5   6       70.26       69.91      7.47 o 
  -7  -5   6        3.75        6.83      3.81 o 
  -6  -5   6      337.76      355.34     16.69 o 
  -5  -5   6      121.98      116.02      6.43 o 
  -4  -5   6       12.85       16.05      2.70 o 
  -3  -5   6       57.39       55.93      3.86 o 
  -2  -5   6        7.68        6.66      1.84 o 
  -1  -5   6      128.93      132.08      4.06 o 
   0  -5   6      589.49      597.36     14.09 o 
   1  -5   6      167.25      155.53      5.94 o 
   2  -5   6      190.57      183.13      7.08 o 
   3  -5   6       39.33       39.64      3.12 o 
   4  -5   6      247.10      232.03      7.28 o 
   5  -5   6       25.72       22.92      2.73 o 
   6  -5   6       86.49       86.90      4.69 o 
   7  -5   6        5.62        1.57      6.59 o 
  -8  -4   6       26.36       17.16      4.92 o 
  -7  -4   6       15.42       17.16      4.45 o 
  -6  -4   6       54.36       56.72      6.67 o 
  -5  -4   6      194.15      192.29     14.07 o 
  -4  -4   6       35.62       41.30      2.98 o 
  -3  -4   6        7.06        8.84      1.95 o 
  -2  -4   6       10.28       16.00      2.11 o 
  -1  -4   6      113.17      119.24      5.96 o 
   0  -4   6      226.03      216.75      6.59 o 
   1  -4   6      184.89      183.63      6.07 o 
   2  -4   6      197.91      195.83      6.45 o 
   3  -4   6       34.32       29.94      2.90 o 
   4  -4   6       23.28       22.62      2.57 o 
   5  -4   6       24.63       29.81      3.02 o 
   6  -4   6      126.14      116.87      5.29 o 
   7  -4   6       26.45       39.60      8.82 o 
  -8  -3   6       26.32       22.08      5.08 o 
  -7  -3   6      101.21       86.76      7.94 o 
  -6  -3   6      213.81      198.84     11.92 o 
  -5  -3   6      295.62      315.55     10.62 o 
  -4  -3   6      197.12      206.92      6.45 o 
  -3  -3   6      202.82      199.76      6.24 o 
  -2  -3   6      138.73      150.98      5.19 o 
  -1  -3   6      431.32      423.24      9.14 o 
   0  -3   6       39.30       41.42      2.49 o 
   1  -3   6      174.65      159.98      5.50 o 
   2  -3   6       82.02       80.25      4.03 o 
   3  -3   6      479.02      477.12     12.04 o 
   4  -3   6       49.96       60.31      3.63 o 
   5  -3   6       16.28       13.32      3.97 o 
   6  -3   6       56.12       59.54      4.02 o 
   7  -3   6        7.06        5.49      3.00 o 
  -8  -2   6        4.31        9.85      4.29 o 
  -7  -2   6        9.11       10.94      3.65 o 
  -6  -2   6       68.75       72.88      5.28 o 
  -5  -2   6      185.87      182.30     11.13 o 
  -4  -2   6       23.47       29.87      4.77 o 
  -3  -2   6       45.42       44.09      4.40 o 
  -2  -2   6       18.15       23.74      2.38 o 
  -1  -2   6       96.47       94.28      3.78 o 
   0  -2   6       18.26       22.95      2.02 o 
   1  -2   6       84.35       82.02      4.03 o 
   2  -2   6       55.45       54.40      4.92 o 
   3  -2   6      260.01      280.33      8.28 o 
   4  -2   6       12.72       16.53      2.03 o 
   5  -2   6       29.09       31.28      2.98 o 
   6  -2   6      125.57      118.63      5.37 o 
   7  -2   6       17.42       24.79      3.93 o 
   8  -2   6        4.21        9.54      4.45 o 
  -8  -1   6       16.51       19.36      3.86 o 
  -7  -1   6       22.87       17.60      3.63 o 
  -6  -1   6        5.00        1.45      2.76 o 
  -5  -1   6      382.42      352.06     12.25 o 
  -4  -1   6      278.82      262.60      6.77 o 
  -3  -1   6      152.26      143.40      5.31 o 
  -2  -1   6       81.05       85.65      3.67 o 
  -1  -1   6      327.79      315.47      7.25 o 
   0  -1   6       65.61       55.27      3.29 o 
   1  -1   6      225.98      218.88      6.70 o 
   2  -1   6      130.43      127.02      5.11 o 
   3  -1   6      658.25      640.83     12.82 o 
   4  -1   6      262.16      243.70      6.32 o 
   5  -1   6      112.92      116.86      5.02 o 
   6  -1   6       66.37       68.35      4.24 o 
   7  -1   6       22.42       19.93      5.16 o 
   8  -1   6       50.11       58.90      5.56 o 
  -8   0   6       20.52       18.21      3.77 o 
  -7   0   6       52.99       49.46      4.81 o 
  -6   0   6       18.02       15.78      3.46 o 
  -5   0   6       80.92       96.15      6.00 o 
  -4   0   6        5.60        7.42      1.45 o 
  -3   0   6       30.33       29.37      1.95 o 
  -2   0   6       22.99       25.23      2.73 o 
  -1   0   6       11.50       15.10      1.93 o 
   0   0   6       49.70       59.35      3.45 o 
   1   0   6       60.60       52.04      3.30 o 
   2   0   6      363.35      357.15      9.64 o 
   3   0   6       15.68       15.53      1.96 o 
   4   0   6        6.53        6.92      2.14 o 
   5   0   6      148.73      150.04      5.78 o 
   6   0   6        4.79        9.86      2.41 o 
   7   0   6       48.10       64.99      8.98 o 
   8   0   6        0.35        2.49      3.26 o 
  -8   1   6       17.28       14.25      3.81 o 
  -7   1   6       22.92       27.04      4.04 o 
  -6   1   6        5.02        2.48      2.70 o 
  -5   1   6      380.50      368.20     12.48 o 
  -4   1   6      274.52      253.99      7.67 o 
  -3   1   6      154.01      141.08      5.34 o 
  -2   1   6       84.42       83.10      4.06 o 
  -1   1   6      329.79      311.48      8.63 o 
   0   1   6       66.41       59.08      4.16 o 
   1   1   6      228.67      215.32      6.82 o 
   2   1   6      126.07      134.67      5.23 o 
   3   1   6      662.62      652.66     12.87 o 
   4   1   6      264.95      246.40      6.35 o 
   5   1   6      115.19      113.88      4.97 o 
   6   1   6       65.12       70.24      4.23 o 
   7   1   6       22.15       20.31      2.96 o 
   8   1   6       49.34       68.55      5.61 o 
  -8   2   6        3.99        7.55      3.34 o 
  -7   2   6        9.90        8.16      4.53 o 
  -6   2   6       69.85       78.12      5.49 o 
  -5   2   6      188.45      185.70     17.96 o 
  -4   2   6       23.19       29.85      3.35 o 
  -3   2   6       43.73       37.88      3.35 o 
  -2   2   6       17.26       19.50      2.29 o 
  -1   2   6       96.57       93.18      4.40 o 
   0   2   6       18.10       18.90      2.42 o 
   1   2   6       85.11       90.21      4.24 o 
   2   2   6       55.40       54.61      3.54 o 
   3   2   6      260.08      275.72      6.80 o 
   4   2   6       12.68       11.56      2.15 o 
   5   2   6       28.77       31.90      3.06 o 
   6   2   6      125.13      123.54      6.72 o 
   7   2   6       17.49       24.54      3.15 o 
   8   2   6        4.27       10.32      5.80 o 
  -8   3   6       26.90       27.94      4.53 o 
  -7   3   6      101.29       86.22      5.99 o 
  -6   3   6      211.56      209.69      8.88 o 
  -5   3   6      296.15      287.60     20.75 o 
  -4   3   6      192.74      199.61      6.68 o 
  -3   3   6      205.92      195.62      6.48 o 
  -2   3   6      134.93      141.02      5.28 o 
  -1   3   6      427.92      427.30      9.42 o 
   0   3   6       40.47       43.39      3.23 o 
   1   3   6      179.41      152.36      5.74 o 
   2   3   6       79.51       75.37      3.14 o 
   3   3   6      480.16      461.20      9.88 o 
   4   3   6       51.54       61.69      3.59 o 
   5   3   6       17.24       16.87      2.50 o 
   6   3   6       55.47       61.50      4.11 o 
   7   3   6        7.39        9.09      3.13 o 
  -8   4   6       27.55       29.34      4.31 o 
  -7   4   6       16.04       16.76      3.63 o 
  -6   4   6       54.77       60.95      5.15 o 
  -5   4   6      191.89      185.21      8.36 o 
  -4   4   6       36.44       40.04      3.10 o 
  -3   4   6        6.66        7.56      2.10 o 
  -2   4   6       11.00       13.29      2.16 o 
  -1   4   6      112.49      115.12      4.19 o 
   0   4   6      225.91      222.42      5.97 o 
   1   4   6      185.13      181.96      6.38 o 
   2   4   6      198.37      197.82      5.29 o 
   3   4   6       34.14       33.02      3.07 o 
   4   4   6       23.17       23.14      2.54 o 
   5   4   6       24.51       26.54      2.85 o 
   6   4   6      125.86      115.69      6.37 o 
   7   4   6       26.35       35.33      4.50 o 
  -8   5   6       69.65       72.59      5.97 o 
  -7   5   6        3.36        6.63      4.77 o 
  -6   5   6      334.06      324.67     12.14 o 
  -5   5   6      123.59      115.54      6.68 o 
  -4   5   6       11.70       10.80      2.28 o 
  -3   5   6       59.18       58.75      3.50 o 
  -2   5   6        7.02        6.66      1.89 o 
  -1   5   6      125.43      121.82      4.42 o 
   0   5   6      586.80      590.93     12.36 o 
   1   5   6      170.19      167.29      6.11 o 
   2   5   6      191.53      192.16      5.17 o 
   3   5   6       39.02       45.86      3.49 o 
   4   5   6      245.71      250.17      7.48 o 
   5   5   6       26.49       21.80      2.66 o 
   6   5   6       86.79       94.92      8.74 o 
   7   5   6        5.91        6.31      3.35 o 
  -8   6   6      118.83      117.73      7.71 o 
  -7   6   6       79.81       81.41      5.95 o 
  -6   6   6       31.75       29.41      4.61 o 
  -5   6   6        4.42        3.19      2.78 o 
  -4   6   6        7.63        6.33      2.14 o 
  -3   6   6        3.91        1.89      1.89 o 
  -2   6   6        5.84        3.89      1.92 o 
  -1   6   6      202.83      203.23      8.90 o 
   0   6   6      579.70      558.06     11.87 o 
   1   6   6      177.26      178.58      4.82 o 
   2   6   6       49.83       45.49      2.56 o 
   3   6   6        1.25        1.80      1.39 o 
   4   6   6       44.46       48.73      3.34 o 
   5   6   6        9.23       13.05      3.46 o 
   6   6   6       22.13       23.41      4.08 o 
   7   6   6        2.42        2.47      5.56 o 
  -8   7   6       12.88       14.39      5.16 o 
  -7   7   6       74.17       70.31      5.81 o 
  -6   7   6       13.14        9.32      2.35 o 
  -5   7   6      269.26      247.09      9.95 o 
  -4   7   6      301.79      293.91      8.64 o 
  -3   7   6       28.38       28.05      4.93 o 
  -2   7   6      241.48      223.38      7.18 o 
  -1   7   6       76.14       73.31      4.00 o 
   0   7   6      224.14      230.60      6.41 o 
   1   7   6       59.77       63.04      2.44 o 
   2   7   6       97.39      103.66      3.66 o 
   3   7   6       29.70       28.10      2.28 o 
   4   7   6       82.18       86.52      7.31 o 
   5   7   6       10.61       10.52      5.00 o 
   6   7   6       38.82       49.86      8.18 o 
   7   7   6       16.77       11.32      8.74 o 
  -8   8   6        4.39        5.93      3.51 o 
  -7   8   6        2.52        3.64      3.23 o 
  -6   8   6       61.66       68.85     10.33 o 
  -5   8   6       62.07       65.18      4.07 o 
  -4   8   6       31.05       38.19      5.27 o 
  -3   8   6      284.18      286.19      8.56 o 
  -2   8   6       79.45       83.03      4.49 o 
  -1   8   6      593.93      580.18     14.13 o 
   0   8   6      288.42      303.95      6.17 o 
   1   8   6      140.88      136.33      3.58 o 
   2   8   6       15.75       14.81      1.74 o 
   3   8   6      130.13      129.99      5.94 o 
   4   8   6       20.33       31.96      4.46 o 
   5   8   6       16.51       17.55      3.94 o 
   6   8   6        5.35        7.67      3.56 o 
   7   8   6        6.45        6.03      3.58 o 
  -7   9   6       27.78       31.41      4.64 o 
  -6   9   6       19.28       18.62      3.86 o 
  -5   9   6        3.31        2.76      1.81 o 
  -4   9   6      107.17      101.60      4.45 o 
  -3   9   6       56.95       57.41      2.87 o 
  -2   9   6      472.64      459.12     12.05 o 
  -1   9   6      109.58      105.94      4.99 o 
   0   9   6      104.72      102.96      4.41 o 
   1   9   6       92.61       96.59      4.20 o 
   2   9   6       42.81       41.35      4.17 o 
   3   9   6       28.80       31.29      3.44 o 
   4   9   6      117.01      119.38      7.45 o 
   5   9   6       16.28       16.57      3.99 o 
   6   9   6        6.08        4.04      3.17 o 
   7   9   6        3.41        8.72      9.85 o 
  -7  10   6       45.08       40.64      5.10 o 
  -6  10   6       44.07       42.50      5.04 o 
  -5  10   6       37.69       48.51      5.00 o 
  -4  10   6       52.53       45.48      3.05 o 
  -3  10   6      431.67      414.41      8.84 o 
  -2  10   6       42.21       44.56      3.69 o 
  -1  10   6      179.90      174.98      6.48 o 
   0  10   6      168.16      177.16      6.38 o 
   1  10   6      158.54      160.89      5.33 o 
   2  10   6       21.62       17.86      2.34 o 
   3  10   6       63.77       64.31      8.74 o 
   4  10   6        1.28        2.22      4.45 o 
   5  10   6       10.35       14.68      3.99 o 
   6  10   6        1.95       -0.29      3.03 o 
  -7  11   6       26.23       21.09      8.50 o 
  -6  11   6       16.43       20.60      4.21 o 
  -5  11   6      106.84      115.01      7.19 o 
  -4  11   6      131.15      129.32      7.41 o 
  -3  11   6       39.91       47.57      2.51 o 
  -2  11   6      382.48      369.02     10.66 o 
  -1  11   6      425.12      423.76     11.52 o 
   0  11   6      204.15      207.36      7.11 o 
   1  11   6       16.82       18.61      2.51 o 
   2  11   6      193.63      192.22      5.85 o 
   3  11   6       96.48       98.03      7.39 o 
   4  11   6       60.80       61.94      6.07 o 
   5  11   6       31.99       33.98      6.35 o 
   6  11   6       16.28       27.87      4.79 o 
  -7  12   6       27.70       24.28      4.77 o 
  -6  12   6       12.08       15.25      4.05 o 
  -5  12   6       86.32       99.93      9.53 o 
  -4  12   6       73.66       77.64      5.93 o 
  -3  12   6       33.30       33.94      3.53 o 
  -2  12   6       94.85       89.31      5.00 o 
  -1  12   6      278.80      291.97      9.12 o 
   0  12   6      392.97      392.42     10.90 o 
   1  12   6        3.10        6.74      2.35 o 
   2  12   6       23.31       25.83      2.65 o 
   3  12   6       22.77       28.53      4.91 o 
   4  12   6        0.80       -4.35      2.90 o 
   5  12   6        6.15       11.76      4.13 o 
   6  12   6        3.07        1.01      4.13 o 
  -6  13   6       12.01       12.44      4.04 o 
  -5  13   6       30.76       39.62      7.31 o 
  -4  13   6       73.41       73.74      5.99 o 
  -3  13   6        1.49        0.39      2.25 o 
  -2  13   6       17.06       15.77      3.68 o 
  -1  13   6       29.74       30.75      3.45 o 
   0  13   6      265.16      271.99      8.83 o 
   1  13   6       44.62       49.85      3.66 o 
   2  13   6      204.88      215.22      6.48 o 
   3  13   6       46.67       51.41      5.85 o 
   4  13   6       18.49       19.85      5.56 o 
   5  13   6        3.35       -2.85      3.19 o 
   6  13   6       19.68       20.58      5.07 o 
  -6  14   6       31.45       31.64      5.16 o 
  -5  14   6       13.78       21.29      6.51 o 
  -4  14   6        4.31       -0.48      4.77 o 
  -3  14   6        0.82       -2.70      4.29 o 
  -2  14   6       31.00       32.01      4.57 o 
  -1  14   6        1.00        0.52      2.25 o 
   0  14   6      105.70       94.42      5.21 o 
   1  14   6       32.50       34.93      4.16 o 
   2  14   6       52.13       47.61      4.17 o 
   3  14   6       16.30       16.11      4.92 o 
   4  14   6        5.43        2.52      4.02 o 
   5  14   6       12.92       21.25      5.04 o 
  -5  15   6        3.22        5.40      5.40 o 
  -4  15   6       26.16       28.75      6.99 o 
  -3  15   6        7.43       15.41      5.72 o 
  -2  15   6        2.04        0.35      2.86 o 
  -1  15   6       46.12       55.80      4.91 o 
   0  15   6       57.11       61.65      4.32 o 
   1  15   6        3.94        2.81      2.27 o 
   2  15   6       14.41       14.63      2.86 o 
   3  15   6       17.75       14.19      4.72 o 
   4  15   6        3.37        7.02      4.85 o 
   5  15   6       11.85       15.68      4.96 o 
  -5  16   6       10.60        8.90      5.56 o 
  -4  16   6       18.19       15.73      6.04 o 
  -3  16   6       10.28       13.19      5.88 o 
  -2  16   6        1.64        3.72      3.16 o 
  -1  16   6       13.01       10.51      3.65 o 
   0  16   6       15.86       18.34      3.87 o 
   1  16   6        3.41        1.89      2.31 o 
   2  16   6       13.18       15.09      5.56 o 
   3  16   6       16.47       14.21      7.94 o 
   4  16   6       39.16       39.58      9.14 o 
  -4  17   6       11.66       14.14      6.35 o 
  -3  17   6       17.70       21.61      6.83 o 
  -2  17   6       39.38       31.14      7.31 o 
  -1  17   6       43.66       39.47      5.31 o 
   0  17   6       29.77       32.85      3.70 o 
   1  17   6        8.32       18.12      4.01 o 
   2  17   6       14.28       16.36      5.88 o 
   3  17   6       96.12       96.13     10.65 o 
   4  17   6        1.79       10.40      4.88 o 
  -3  18   6        8.19        6.04      5.88 o 
  -2  18   6       18.21       20.18      6.99 o 
  -1  18   6       22.36       27.69      4.94 o 
   0  18   6       25.13       23.59      4.64 o 
   1  18   6       13.14       11.25      4.53 o 
   2  18   6        1.22        0.64      4.77 o 
   3  18   6        6.81       12.71      6.04 o 
  -2  19   6        6.40        4.92      5.56 o 
  -1  19   6        3.11        9.52      4.04 o 
   0  19   6       29.16       32.58      5.39 o 
   1  19   6       25.25       38.41      6.43 o 
   2  19   6        0.30        5.40      5.40 o 
  -1 -18   7        8.92       14.39      3.93 o 
   0 -18   7       12.29       16.98      4.03 o 
  -3 -17   7       17.21       23.83      6.20 o 
  -2 -17   7       11.96       15.25      5.56 o 
  -1 -17   7        3.93        3.00      3.12 o 
   0 -17   7        2.17        0.48      3.03 o 
   1 -17   7       19.20       27.64      6.04 o 
   2 -17   7        5.57       14.46      5.08 o 
  -3 -16   7       30.78       22.56      5.88 o 
  -2 -16   7       10.32        8.93      4.61 o 
  -1 -16   7        5.10        7.78      3.25 o 
   0 -16   7        7.41       11.71      3.65 o 
   1 -16   7        0.61        4.86      2.96 o 
   2 -16   7        3.65       11.12      5.08 o 
   3 -16   7        1.42        3.49      4.13 o 
  -4 -15   7        3.70        2.38      3.97 o 
  -3 -15   7        1.13        2.54      4.29 o 
  -2 -15   7        1.10        2.99      4.45 o 
  -1 -15   7       37.14       43.81     10.96 o 
   0 -15   7        3.85        6.51      2.92 o 
   1 -15   7       54.43       47.97      5.00 o 
   2 -15   7       21.43       19.22      5.40 o 
   3 -15   7       35.32       49.09      7.15 o 
  -5 -14   7        1.31       -0.95      3.65 o 
  -4 -14   7       39.19       43.69      6.67 o 
  -3 -14   7       59.98       55.13      7.31 o 
  -2 -14   7        8.48        9.13      3.34 o 
  -1 -14   7        1.80        0.25      2.46 o 
   0 -14   7       39.78       42.58      4.55 o 
   1 -14   7        1.36       -0.12      2.70 o 
   2 -14   7        0.94        1.11      3.81 o 
   3 -14   7       11.15       10.48      4.61 o 
   4 -14   7        1.13        0.48      3.65 o 
  -5 -13   7       17.75       12.55      4.77 o 
  -4 -13   7       51.50       47.98      6.83 o 
  -3 -13   7        1.60        1.43      3.34 o 
  -2 -13   7       21.48       17.31      3.73 o 
  -1 -13   7        0.48       -2.31      2.24 o 
   0 -13   7        0.42       -0.90      2.86 o 
   1 -13   7       69.71       72.00      5.80 o 
   2 -13   7       24.80       23.04      5.24 o 
   3 -13   7       12.30       16.20      4.92 o 
   4 -13   7        8.45        9.21      4.45 o 
  -6 -12   7       32.09       39.24      6.51 o 
  -5 -12   7       56.38       55.29      7.15 o 
  -4 -12   7       27.90       22.40      5.24 o 
  -3 -12   7       45.95       46.05      4.60 o 
  -2 -12   7       46.22       55.57      4.85 o 
  -1 -12   7       13.32        7.15      2.92 o 
   0 -12   7        6.31        3.89      2.75 o 
   1 -12   7       27.49       34.64      4.20 o 
   2 -12   7       28.03       27.12      3.98 o 
   3 -12   7        0.48       -4.53      3.02 o 
   4 -12   7       18.27       11.28      4.77 o 
   5 -12   7        4.04        0.48      3.65 o 
  -6 -11   7       57.63       62.12      7.63 o 
  -5 -11   7        3.66        8.42      4.29 o 
  -4 -11   7       47.94       42.90      6.35 o 
  -3 -11   7       76.45       76.50      5.45 o 
  -2 -11   7       98.79      102.72      8.42 o 
  -1 -11   7      143.64      145.82      7.40 o 
   0 -11   7      225.99      240.72      9.95 o 
   1 -11   7      211.05      220.69     10.33 o 
   2 -11   7      107.26      111.50      6.91 o 
   3 -11   7        0.17        2.22      3.34 o 
   4 -11   7       10.17       14.77      4.77 o 
   5 -11   7       16.14       26.69      5.56 o 
  -6 -10   7       73.04       78.49      8.26 o 
  -5 -10   7       31.82       34.95      6.20 o 
  -4 -10   7       30.35       23.35      5.24 o 
  -3 -10   7        0.26       -1.50      2.24 o 
  -2 -10   7       92.72       97.99      6.23 o 
  -1 -10   7        2.88        8.45      1.98 o 
   0 -10   7      300.64      303.10     15.01 o 
   1 -10   7      123.55      101.77      6.46 o 
   2 -10   7       46.42       42.33      7.55 o 
   3 -10   7       27.71       21.13      5.08 o 
   4 -10   7        4.40        6.20      3.97 o 
   5 -10   7       15.14       15.25      4.92 o 
  -7  -9   7        5.50       12.55      4.77 o 
  -6  -9   7        3.04        6.35      3.97 o 
  -5  -9   7       51.12       52.59      6.99 o 
  -4  -9   7      141.54      145.56     10.65 o 
  -3  -9   7       36.39       28.19      3.87 o 
  -2  -9   7      538.21      526.46     16.87 o 
  -1  -9   7        4.50        4.88      2.65 o 
   0  -9   7       47.30       51.68      3.53 o 
   1  -9   7       85.10       83.77      6.11 o 
   2  -9   7       52.36       61.26      5.00 o 
   3  -9   7        1.59       -0.16      3.49 o 
   4  -9   7       29.65       25.90      5.40 o 
   5  -9   7       44.75       38.93      4.59 o 
   6  -9   7        0.01        0.68      3.02 o 
  -7  -8   7       13.10       12.23      4.77 o 
  -6  -8   7       32.28       43.05      6.20 o 
  -5  -8   7       76.25       76.42      7.63 o 
  -4  -8   7       78.06       81.19      7.94 o 
  -3  -8   7      489.81      511.07     16.03 o 
  -2  -8   7       14.62       20.59      3.54 o 
  -1  -8   7      141.05      130.30      4.93 o 
   0  -8   7       18.06       15.77      3.73 o 
   1  -8   7       34.44       42.12      3.32 o 
   2  -8   7       44.62       47.49      5.69 o 
   3  -8   7       10.72       12.85      3.19 o 
   4  -8   7       11.08       14.02      3.30 o 
   5  -8   7       46.44       44.34      9.06 o 
   6  -8   7       10.37        9.46      3.36 o 
  -7  -7   7       14.83        3.65      4.45 o 
  -6  -7   7       47.09       57.83      6.99 o 
  -5  -7   7       18.70       13.66      4.45 o 
  -4  -7   7       31.91       34.16      5.72 o 
  -3  -7   7      283.48      289.17     10.79 o 
  -2  -7   7      102.34      103.88     13.27 o 
  -1  -7   7       42.98       36.41      4.67 o 
   0  -7   7      121.07      133.66      5.16 o 
   1  -7   7      143.73      132.45      5.46 o 
   2  -7   7      260.04      263.58      8.35 o 
   3  -7   7      103.40       98.24      6.07 o 
   4  -7   7       25.92       30.06      3.07 o 
   5  -7   7       22.65       26.61      4.05 o 
   6  -7   7       28.85       29.96      4.34 o 
  -7  -6   7       51.16       60.85      7.47 o 
  -6  -6   7       85.05       79.44      7.94 o 
  -5  -6   7       37.11       43.37      6.20 o 
  -4  -6   7       13.40       18.75      4.77 o 
  -3  -6   7       45.87       48.30      5.16 o 
  -2  -6   7      240.26      210.12      8.94 o 
  -1  -6   7       46.40       44.92      3.08 o 
   0  -6   7      139.05      132.97      6.84 o 
   1  -6   7       95.80       97.03      4.60 o 
   2  -6   7      221.91      200.41      7.09 o 
   3  -6   7       38.99       44.03      3.64 o 
   4  -6   7       44.98       43.50      3.53 o 
   5  -6   7       11.37       11.47      3.35 o 
   6  -6   7        7.83        9.10      3.35 o 
  -7  -5   7        3.45        3.34      3.81 o 
  -6  -5   7       15.34        8.10      4.13 o 
  -5  -5   7       51.02       58.78      6.83 o 
  -4  -5   7       20.15       17.39      3.14 o 
  -3  -5   7       84.66       91.80      5.72 o 
  -2  -5   7      295.56      291.08     10.45 o 
  -1  -5   7      219.09      207.15      8.16 o 
   0  -5   7      196.61      199.86      6.64 o 
   1  -5   7       29.14       26.54      2.83 o 
   2  -5   7      115.31      127.20      5.44 o 
   3  -5   7      129.33      131.16      5.72 o 
   4  -5   7      214.26      213.24      7.26 o 
   5  -5   7       56.88       58.84      5.87 o 
   6  -5   7        3.54        7.64      3.32 o 
  -7  -4   7       52.67       59.74      7.15 o 
  -6  -4   7       12.42       12.71      4.61 o 
  -5  -4   7       56.42       49.25      6.36 o 
  -4  -4   7      110.25      112.59      6.27 o 
  -3  -4   7      339.35      351.66      9.66 o 
  -2  -4   7       17.69       20.90      3.81 o 
  -1  -4   7      123.02      118.99      4.81 o 
   0  -4   7       35.82       31.76      2.91 o 
   1  -4   7       83.70       81.73      4.36 o 
   2  -4   7       76.68       72.42      4.31 o 
   3  -4   7      331.81      340.73      9.76 o 
   4  -4   7      300.18      270.61      8.31 o 
   5  -4   7       16.50       22.05      2.92 o 
   6  -4   7       21.15       17.50      3.77 o 
   7  -4   7        3.50        2.26      3.30 o 
  -7  -3   7        6.45        6.20      4.29 o 
  -6  -3   7       29.38       32.41      5.56 o 
  -5  -3   7       35.44       41.94      6.04 o 
  -4  -3   7      169.55      183.39     13.83 o 
  -3  -3   7       20.27       19.78      2.50 o 
  -2  -3   7       52.31       49.54      3.35 o 
  -1  -3   7       90.14       86.14      3.58 o 
   0  -3   7       59.89       55.95      3.57 o 
   1  -3   7      221.61      224.18      7.21 o 
   2  -3   7      302.24      287.33      8.84 o 
   3  -3   7      154.09      157.88      6.17 o 
   4  -3   7      220.26      226.18      7.49 o 
   5  -3   7       34.69       33.14      3.28 o 
   6  -3   7        3.77        7.16      3.24 o 
   7  -3   7        9.12       18.41      3.96 o 
  -7  -2   7      161.27      156.21     11.44 o 
  -6  -2   7       93.22       94.38      8.58 o 
  -5  -2   7       13.58       18.90      4.61 o 
  -4  -2   7       31.49       27.56      4.37 o 
  -3  -2   7      234.90      235.32      7.18 o 
  -2  -2   7       28.93       27.62      2.99 o 
  -1  -2   7       18.75       20.63      2.79 o 
   0  -2   7      148.28      136.69      5.44 o 
   1  -2   7       26.11       21.74      2.81 o 
   2  -2   7      345.66      328.16      9.51 o 
   3  -2   7       20.90       28.70      3.09 o 
   4  -2   7      168.31      156.75      6.02 o 
   5  -2   7       10.62       14.49      2.63 o 
   6  -2   7       42.17       59.70      6.51 o 
   7  -2   7        5.31        4.43      3.23 o 
  -7  -1   7       16.44       14.93      5.08 o 
  -6  -1   7       68.54       71.82      7.63 o 
  -5  -1   7       29.38       34.16      5.56 o 
  -4  -1   7      195.15      172.09      7.74 o 
  -3  -1   7      108.77      106.55      8.52 o 
  -2  -1   7      105.58       93.04      4.74 o 
  -1  -1   7       78.72       84.05      3.56 o 
   0  -1   7       44.08       41.93      4.15 o 
   1  -1   7       61.37       67.45      4.00 o 
   2  -1   7      158.83      142.47      5.80 o 
   3  -1   7       26.21       23.04      2.97 o 
   4  -1   7       28.24       30.68      3.04 o 
   5  -1   7       33.60       30.00      3.18 o 
   6  -1   7       34.22       41.97      4.15 o 
   7  -1   7       29.19       31.13      4.50 o 
  -8   0   7       18.31       21.39      4.31 o 
  -7   0   7        0.07       -0.86      2.96 o 
  -6   0   7       63.09       76.14      5.86 o 
  -5   0   7      246.02      250.24     10.11 o 
  -4   0   7       14.43       15.11      3.08 o 
  -3   0   7      400.46      392.42     10.12 o 
  -2   0   7      242.28      239.30     11.84 o 
  -1   0   7      217.67      187.12      6.48 o 
   0   0   7        5.88        5.83      2.13 o 
   1   0   7      207.41      213.54      9.91 o 
   2   0   7       49.83       41.24      4.59 o 
   3   0   7       49.28       46.44      2.89 o 
   4   0   7       42.47       32.15      4.26 o 
   5   0   7        0.79        4.60      2.19 o 
   6   0   7        3.00        6.87      2.47 o 
   7   0   7       43.92       43.59      5.08 o 
  -7   1   7       16.92       15.37      3.96 o 
  -6   1   7       68.63       64.36      5.72 o 
  -5   1   7       28.33       27.63      4.12 o 
  -4   1   7      192.49      172.90     10.08 o 
  -3   1   7      107.67       99.36      6.00 o 
  -2   1   7      107.95       94.42      7.79 o 
  -1   1   7       81.56       81.19      4.37 o 
   0   1   7       45.65       44.12      5.16 o 
   1   1   7       61.66       64.27      4.89 o 
   2   1   7      157.22      136.78      5.86 o 
   3   1   7       26.86       23.09      2.36 o 
   4   1   7       27.01       26.09      3.01 o 
   5   1   7       32.54       32.26      3.26 o 
   6   1   7       33.38       44.42      3.80 o 
   7   1   7       29.97       42.59      5.00 o 
  -7   2   7      161.80      179.11      9.61 o 
  -6   2   7       95.17       99.58      6.62 o 
  -5   2   7       14.06       12.01      3.53 o 
  -4   2   7       33.12       30.44      4.85 o 
  -3   2   7      231.96      230.40      7.55 o 
  -2   2   7       27.91       23.57      3.37 o 
  -1   2   7       19.13       21.38      2.94 o 
   0   2   7      146.81      141.05      5.72 o 
   1   2   7       26.00       22.10      2.95 o 
   2   2   7      344.47      321.54      9.62 o 
   3   2   7       20.75       25.10      2.80 o 
   4   2   7      168.50      157.41      5.97 o 
   5   2   7       10.66       15.61      2.61 o 
   6   2   7       42.30       49.77      3.97 o 
   7   2   7        5.32       10.43      8.50 o 
  -7   3   7        6.14        2.07      5.56 o 
  -6   3   7       29.44       25.08      4.03 o 
  -5   3   7       36.33       38.75      4.32 o 
  -4   3   7      168.05      168.03      6.47 o 
  -3   3   7       19.14       12.67      2.66 o 
  -2   3   7       51.46       50.14      3.60 o 
  -1   3   7       89.56       87.30      4.63 o 
   0   3   7       57.59       58.74      3.95 o 
   1   3   7      217.77      213.79      7.40 o 
   2   3   7      302.99      312.57      9.31 o 
   3   3   7      156.69      146.90      4.94 o 
   4   3   7      222.97      247.18     11.66 o 
   5   3   7       36.02       35.96      5.44 o 
   6   3   7        3.47        6.56      3.25 o 
   7   3   7        9.39       13.74      6.04 o 
  -7   4   7       52.57       58.89      5.61 o 
  -6   4   7       11.99       14.89      3.77 o 
  -5   4   7       54.95       50.99      6.59 o 
  -4   4   7      112.81      116.13      6.74 o 
  -3   4   7      340.62      346.44      9.94 o 
  -2   4   7       17.87       16.39      2.59 o 
  -1   4   7      125.08      118.86      4.60 o 
   0   4   7       37.09       31.49      3.28 o 
   1   4   7       83.67       84.77      4.79 o 
   2   4   7       77.89       76.45      3.46 o 
   3   4   7      330.80      324.76      7.99 o 
   4   4   7      299.60      272.16      8.29 o 
   5   4   7       16.56       15.46      2.73 o 
   6   4   7       21.11       16.45      2.89 o 
   7   4   7        3.46        7.43      3.49 o 
  -7   5   7        3.64        5.10      3.36 o 
  -6   5   7       15.18       11.58      3.73 o 
  -5   5   7       49.93       48.25      4.83 o 
  -4   5   7       19.47       15.58      3.48 o 
  -3   5   7       82.46       80.18      4.62 o 
  -2   5   7      296.68      276.01      8.56 o 
  -1   5   7      222.86      216.25      6.35 o 
   0   5   7      200.77      206.92     10.87 o 
   1   5   7       30.63       29.13      3.36 o 
   2   5   7      114.68      129.49      4.82 o 
   3   5   7      126.55      132.00      5.25 o 
   4   5   7      213.59      220.52      7.26 o 
   5   5   7       58.00       57.88      4.36 o 
   6   5   7        3.78        5.00      3.50 o 
  -7   6   7       51.37       65.10      5.94 o 
  -6   6   7       86.98       73.61      6.05 o 
  -5   6   7       35.87       31.64      4.27 o 
  -4   6   7       14.42       16.98      3.59 o 
  -3   6   7       45.71       50.78      4.44 o 
  -2   6   7      237.88      230.35      7.57 o 
  -1   6   7       44.83       41.81      3.46 o 
   0   6   7      137.25      131.00      4.95 o 
   1   6   7       96.33       93.16      3.69 o 
   2   6   7      223.57      205.60      5.85 o 
   3   6   7       39.21       45.97      3.29 o 
   4   6   7       44.68       49.77      3.61 o 
   5   6   7       11.24        8.62      2.48 o 
   6   6   7        7.81        8.13      3.89 o 
  -7   7   7       14.99       20.86      4.31 o 
  -6   7   7       47.35       44.75      5.06 o 
  -5   7   7       19.29       19.59      3.97 o 
  -4   7   7       33.24       37.03      4.38 o 
  -3   7   7      285.36      292.23      9.07 o 
  -2   7   7      102.17      101.21      5.11 o 
  -1   7   7       41.30       35.53      3.27 o 
   0   7   7      119.59      117.43      4.79 o 
   1   7   7      142.76      141.64      4.84 o 
   2   7   7      261.30      276.29      6.97 o 
   3   7   7      102.82       96.02      4.58 o 
   4   7   7       25.55       31.79      3.08 o 
   5   7   7       22.96       27.89      4.62 o 
   6   7   7       28.24       25.76      4.66 o 
  -7   8   7       13.10       12.02      6.83 o 
  -6   8   7       31.68       29.82      4.72 o 
  -5   8   7       73.93       73.24      9.77 o 
  -4   8   7       75.87       70.57      5.67 o 
  -3   8   7      489.83      496.62     13.21 o 
  -2   8   7       15.50       21.30      3.07 o 
  -1   8   7      143.59      127.76      5.61 o 
   0   8   7       17.30       14.22      2.47 o 
   1   8   7       34.07       38.56      2.48 o 
   2   8   7       44.51       42.21      4.27 o 
   3   8   7       10.65        6.31      2.82 o 
   4   8   7       11.20       12.33      6.75 o 
   5   8   7       46.60       48.60      6.91 o 
   6   8   7       10.29       16.95      4.17 o 
  -7   9   7        5.56       13.11      4.16 o 
  -6   9   7        3.25        4.23      4.45 o 
  -5   9   7       50.21       57.86      5.38 o 
  -4   9   7      140.45      143.72      7.92 o 
  -3   9   7       36.71       36.43      3.60 o 
  -2   9   7      540.64      545.66     14.00 o 
  -1   9   7        4.09        4.92      2.36 o 
   0   9   7       49.09       52.80      6.88 o 
   1   9   7       83.38       90.36      4.86 o 
   2   9   7       52.00       62.56     10.42 o 
   3   9   7        1.34       -0.45      3.13 o 
   4   9   7       30.01       38.40     11.76 o 
   5   9   7       44.44       50.03      5.84 o 
   6   9   7        0.02       -4.69      6.43 o 
  -6  10   7       74.64       78.38      6.57 o 
  -5  10   7       33.23       45.32      5.16 o 
  -4  10   7       30.68       44.26      4.91 o 
  -3  10   7        0.28        2.94      2.36 o 
  -2  10   7       90.65      109.98      8.81 o 
  -1  10   7        3.08        6.52      2.50 o 
   0  10   7      299.16      303.56     10.10 o 
   1  10   7      125.07      116.29      4.93 o 
   2  10   7       45.73       37.31      4.09 o 
   3  10   7       27.88       20.75      4.53 o 
   4  10   7        4.41        7.30      3.90 o 
   5  10   7       15.11       23.92      4.81 o 
  -6  11   7       58.22       61.02      6.07 o 
  -5  11   7        3.95       13.04      3.84 o 
  -4  11   7       49.35       37.00      4.88 o 
  -3  11   7       74.88       69.21      5.68 o 
  -2  11   7       97.81      104.87      5.39 o 
  -1  11   7      141.61      149.85      6.23 o 
   0  11   7      229.36      247.18      8.20 o 
   1  11   7      209.01      221.47      6.86 o 
   2  11   7      109.68      121.62      6.38 o 
   3  11   7        0.13        0.90      3.31 o 
   4  11   7       10.72       15.71      4.44 o 
   5  11   7       15.60       20.28      4.69 o 
  -6  12   7       31.33       35.44      5.05 o 
  -5  12   7       55.90       66.03      6.12 o 
  -4  12   7       28.53       27.35      4.52 o 
  -3  12   7       47.55       42.96      4.86 o 
  -2  12   7       45.25       46.80      3.95 o 
  -1  12   7       12.70       13.58      2.73 o 
   0  12   7        5.95        7.69      2.56 o 
   1  12   7       26.96       27.69      3.03 o 
   2  12   7       27.57       24.96      3.10 o 
   3  12   7        0.50        2.82      3.66 o 
   4  12   7       18.42       15.47      4.72 o 
   5  12   7        4.07        2.93      3.82 o 
  -5  13   7       17.31       10.59      4.00 o 
  -4  13   7       51.87       43.63      7.39 o 
  -3  13   7        1.42        4.45      4.05 o 
  -2  13   7       21.17       23.22      3.27 o 
  -1  13   7        0.49        2.23      2.47 o 
   0  13   7        0.36       -2.39      2.09 o 
   1  13   7       68.57       71.02      4.87 o 
   2  13   7       25.17       26.57      3.23 o 
   3  13   7       12.69       14.24      4.84 o 
   4  13   7        8.58        9.15      5.08 o 
  -5  14   7        1.54        2.07      3.59 o 
  -4  14   7       38.39       45.83      5.56 o 
  -3  14   7       60.57       64.68      5.95 o 
  -2  14   7        8.24       13.55      2.97 o 
  -1  14   7        1.69        3.65      2.47 o 
   0  14   7       39.90       45.61      3.90 o 
   1  14   7        1.26        2.61      2.37 o 
   2  14   7        0.90        1.00      3.57 o 
   3  14   7       11.13       10.40      4.67 o 
   4  14   7        1.18       -1.63      3.80 o 
  -4  15   7        3.57        8.56      3.98 o 
  -3  15   7        1.27        4.02      3.59 o 
  -2  15   7        1.28        1.82      3.30 o 
  -1  15   7       37.04       40.82      3.97 o 
   0  15   7        4.04        3.59      2.46 o 
   1  15   7       55.26       54.30      4.26 o 
   2  15   7       21.87       31.30      6.99 o 
   3  15   7       35.84       44.14      6.46 o 
  -3  16   7       31.19       33.27      5.00 o 
  -2  16   7       10.75       17.64      4.45 o 
  -1  16   7        5.19        1.76      2.63 o 
   0  16   7        7.35        9.62      2.81 o 
   1  16   7        0.66        4.19      4.45 o 
   2  16   7        3.78        0.32      4.61 o 
   3  16   7        1.46       -1.89      3.88 o 
  -3  17   7       17.49       17.10      4.77 o 
  -2  17   7       12.33       24.78      4.61 o 
  -1  17   7        3.78       10.12      3.16 o 
   0  17   7        2.05       -3.51      2.36 o 
   1  17   7       19.66       16.52      6.20 o 
   2  17   7        5.31        6.04      5.56 o 
  -1  18   7        8.77       21.23      4.42 o 
   0  18   7       12.11       18.12      3.27 o 
  -2 -15   8        2.43        0.95      3.65 o 
  -1 -15   8        4.23        0.39      2.85 o 
   0 -15   8        2.51        1.42      2.86 o 
   1 -15   8        3.77        0.32      3.81 o 
  -3 -14   8        7.57       14.93      5.24 o 
  -2 -14   8        5.20       15.73      5.40 o 
  -1 -14   8        7.05        7.48      3.25 o 
   0 -14   8       12.19        8.98      3.37 o 
   1 -14   8        1.24       -2.54      3.81 o 
   2 -14   8       17.98       20.02      5.72 o 
  -4 -13   8        4.42        5.72      4.61 o 
  -3 -13   8       18.13       12.39      5.08 o 
  -2 -13   8        5.13       10.61      7.47 o 
  -1 -13   8       10.55        0.40      2.92 o 
   0 -13   8       25.18       19.58      3.93 o 
   1 -13   8        1.22        4.35      2.23 o 
   2 -13   8       12.57       13.03      5.08 o 
   3 -13   8        5.24        4.77      4.29 o 
  -4 -12   8       33.24       25.74      6.04 o 
  -3 -12   8       42.65       33.84      6.51 o 
  -2 -12   8       15.12       13.16      4.05 o 
  -1 -12   8       18.39       19.91      3.86 o 
   0 -12   8       37.79       32.26      4.44 o 
   1 -12   8        6.84        5.10      3.26 o 
   2 -12   8       39.19       49.06      7.63 o 
   3 -12   8       10.49       16.66      3.59 o 
  -5 -11   8        2.95        0.00      3.81 o 
  -4 -11   8        5.36        4.29      4.45 o 
  -3 -11   8       21.65       17.32      5.40 o 
  -2 -11   8        1.74       -0.13      2.64 o 
  -1 -11   8       45.44       51.30      6.43 o 
   0 -11   8       11.41       10.84      3.97 o 
   1 -11   8       23.76       28.52      3.16 o 
   2 -11   8       16.79       19.28      9.69 o 
   3 -11   8        0.97        1.67      2.62 o 
   4 -11   8        0.68        4.03      2.78 o 
  -5 -10   8        6.53        3.81      4.29 o 
  -4 -10   8       21.70       22.40      5.56 o 
  -3 -10   8        1.69        3.49      3.97 o 
  -2 -10   8       27.40       19.86      6.12 o 
  -1 -10   8       18.72       22.96      3.76 o 
   0 -10   8       66.99       71.98      4.18 o 
   1 -10   8       46.57       51.25      3.82 o 
   2 -10   8       33.97       35.88      5.00 o 
   3 -10   8       53.51       57.59      5.28 o 
   4 -10   8        2.78        9.02      3.09 o 
  -5  -9   8        8.61        6.04      4.45 o 
  -4  -9   8        3.78        3.65      4.13 o 
  -3  -9   8       21.16       21.61      5.24 o 
  -2  -9   8        7.65       10.66      3.14 o 
  -1  -9   8       64.26       67.49      5.45 o 
   0  -9   8       51.92       50.61      4.06 o 
   1  -9   8       25.39       32.49      3.50 o 
   2  -9   8        8.31       12.44      3.26 o 
   3  -9   8       15.73       22.34      4.13 o 
   4  -9   8       19.69       25.01      9.21 o 
   5  -9   8       10.97        9.59      3.65 o 
  -6  -8   8       23.03       28.12      6.04 o 
  -5  -8   8       34.51       30.50      6.20 o 
  -4  -8   8      115.95      121.88     10.17 o 
  -3  -8   8       40.47       34.74      6.99 o 
  -2  -8   8       10.57       10.25      3.15 o 
  -1  -8   8        9.71       14.36      3.36 o 
   0  -8   8      104.67      124.58      8.20 o 
   1  -8   8       19.22       25.60      3.33 o 
   2  -8   8       40.49       46.54      3.86 o 
   3  -8   8       49.97       43.30      4.72 o 
   4  -8   8       35.36       33.99      4.44 o 
   5  -8   8       29.19       32.65      4.53 o 
  -6  -7   8        4.69        5.72      4.45 o 
  -5  -7   8       27.94       26.69      5.88 o 
  -4  -7   8        1.89        1.75      3.97 o 
  -3  -7   8        0.14       -3.28      2.19 o 
  -2  -7   8       61.78       58.77      5.00 o 
  -1  -7   8       70.89       74.79      4.09 o 
   0  -7   8      296.92      308.05     12.69 o 
   1  -7   8       23.60       32.95      3.22 o 
   2  -7   8      100.84      109.23      5.41 o 
   3  -7   8       37.17       34.72      4.38 o 
   4  -7   8       12.91       15.47      7.70 o 
   5  -7   8       18.37       25.75      4.16 o 
  -6  -6   8       24.53       26.53      5.88 o 
  -5  -6   8       45.70       58.78      7.47 o 
  -4  -6   8       40.02       47.34      6.83 o 
  -3  -6   8       24.53       25.52      3.80 o 
  -2  -6   8      177.06      187.19      8.53 o 
  -1  -6   8       84.41      106.53      4.85 o 
   0  -6   8       12.83        9.66      3.48 o 
   1  -6   8      150.59      156.08      6.22 o 
   2  -6   8        0.60        3.91      2.32 o 
   3  -6   8      187.05      188.65     16.69 o 
   4  -6   8       36.47       33.52      4.44 o 
   5  -6   8        7.36       12.90      3.69 o 
  -6  -5   8        6.30       11.76      4.77 o 
  -5  -5   8       13.21       12.55      4.92 o 
  -4  -5   8       15.16       15.25      5.08 o 
  -3  -5   8       87.90       84.51      5.89 o 
  -2  -5   8      163.30      158.07      8.07 o 
  -1  -5   8      283.54      283.46      8.51 o 
   0  -5   8        8.31       11.47      2.59 o 
   1  -5   8      100.79      100.04      5.03 o 
   2  -5   8       77.55       80.48      4.64 o 
   3  -5   8       55.17       60.02      9.21 o 
   4  -5   8       63.62       80.79      6.00 o 
   5  -5   8       14.77       16.41      7.07 o 
  -6  -4   8        1.82        5.40      4.45 o 
  -5  -4   8      132.95      123.95     10.49 o 
  -4  -4   8      109.03       97.25      9.22 o 
  -3  -4   8       31.31       34.63      6.20 o 
  -2  -4   8       74.13       72.91      8.58 o 
  -1  -4   8      175.46      172.68      6.33 o 
   0  -4   8       33.06       25.86      3.15 o 
   1  -4   8       77.19       76.42      4.42 o 
   2  -4   8       79.60       79.50      4.59 o 
   3  -4   8       17.19       12.48      7.31 o 
   4  -4   8       13.05       12.00      2.58 o 
   5  -4   8       17.62       13.14      3.66 o 
  -6  -3   8        4.35       -0.95      3.81 o 
  -5  -3   8       21.41       30.98      6.20 o 
  -4  -3   8       44.83       50.05      6.99 o 
  -3  -3   8      247.27      228.94      9.77 o 
  -2  -3   8       69.65       70.95      5.49 o 
  -1  -3   8       79.62       71.92      4.26 o 
   0  -3   8      154.66      142.30      5.77 o 
   1  -3   8      113.82      109.60      6.19 o 
   2  -3   8       49.93       49.58      6.96 o 
   3  -3   8       23.94       26.76      8.02 o 
   4  -3   8       46.21       44.30      8.87 o 
   5  -3   8       17.81       22.72      4.15 o 
   6  -3   8        6.59        8.98      4.69 o 
  -7  -2   8       42.41       43.69      6.99 o 
  -6  -2   8       51.32       46.87      6.99 o 
  -5  -2   8      119.05      132.52     10.65 o 
  -4  -2   8       18.12       18.90      5.08 o 
  -3  -2   8       81.49       70.51      5.39 o 
  -2  -2   8        2.70        3.00      2.91 o 
  -1  -2   8       42.05       43.56      3.50 o 
   0  -2   8       50.89       48.94      3.69 o 
   1  -2   8      158.94      168.34      6.54 o 
   2  -2   8       26.87       25.67      3.15 o 
   3  -2   8       47.09       51.05      5.64 o 
   4  -2   8       23.34       25.48      3.10 o 
   5  -2   8       16.00       15.71      3.91 o 
   6  -2   8        0.07       -0.08      3.42 o 
  -7  -1   8       24.11       29.07      6.04 o 
  -6  -1   8       43.24       56.72      7.47 o 
  -5  -1   8       31.59       22.88      5.72 o 
  -4  -1   8      114.61      104.88      9.53 o 
  -3  -1   8      256.80      251.76     12.00 o 
  -2  -1   8      282.98      274.12     10.78 o 
  -1  -1   8       93.74       84.17      4.63 o 
   0  -1   8       12.41        4.81      2.57 o 
   1  -1   8        5.60        6.40      2.44 o 
   2  -1   8       55.13       65.00      6.45 o 
   3  -1   8       58.97       55.56     12.39 o 
   4  -1   8       59.15       70.11      5.42 o 
   5  -1   8        5.48        5.24      4.34 o 
   6  -1   8       19.98       22.41      4.31 o 
  -7   0   8       11.85       19.86      5.56 o 
  -6   0   8        1.34       -0.48      3.81 o 
  -5   0   8        5.10       -2.54      3.49 o 
  -4   0   8      108.56      109.64      9.85 o 
  -3   0   8        5.21        6.50      3.81 o 
  -2   0   8      218.04      221.24      9.60 o 
  -1   0   8       22.65       17.46      2.86 o 
   0   0   8       44.98       45.31      4.09 o 
   1   0   8        6.28        0.60      2.19 o 
   2   0   8      112.88      112.80      5.53 o 
   3   0   8      132.62      133.39      5.61 o 
   4   0   8       34.93       44.35      4.20 o 
   5   0   8      117.63      101.95      5.33 o 
   6   0   8       44.51       34.80      9.45 o 
  -7   1   8       24.18       29.80      4.88 o 
  -6   1   8       43.12       52.64      5.56 o 
  -5   1   8       31.33       35.11      6.51 o 
  -4   1   8      113.74      110.75      9.69 o 
  -3   1   8      256.58      257.40     10.27 o 
  -2   1   8      282.93      280.53     11.01 o 
  -1   1   8       94.84       92.74      4.98 o 
   0   1   8       12.15        4.88      2.36 o 
   1   1   8        5.98        6.09      2.75 o 
   2   1   8       53.99       57.82      4.23 o 
   3   1   8       57.70       57.02      5.51 o 
   4   1   8       58.52       70.27      6.53 o 
   5   1   8        5.69        5.37      2.58 o 
   6   1   8       20.43       29.18      7.78 o 
  -7   2   8       43.29       56.20      5.77 o 
  -6   2   8       52.06       59.81      7.78 o 
  -5   2   8      119.84      134.88      9.22 o 
  -4   2   8       18.88       19.58      4.77 o 
  -3   2   8       79.84       68.96      5.50 o 
  -2   2   8        2.40        4.27      2.96 o 
  -1   2   8       43.30       36.62      3.65 o 
   0   2   8       50.87       49.26      3.99 o 
   1   2   8      159.52      163.11      6.69 o 
   2   2   8       27.08       24.86      3.34 o 
   3   2   8       47.28       49.65      4.70 o 
   4   2   8       23.33       21.50      2.89 o 
   5   2   8       15.77       16.01      2.77 o 
   6   2   8        0.06        3.93      3.35 o 
  -6   3   8        4.38        7.18      3.86 o 
  -5   3   8       21.76       27.91      4.36 o 
  -4   3   8       45.00       44.31      5.05 o 
  -3   3   8      246.91      230.42      7.97 o 
  -2   3   8       68.76       69.44      8.50 o 
  -1   3   8       78.92       71.23      4.61 o 
   0   3   8      152.48      138.57      6.17 o 
   1   3   8      115.40      102.90      5.46 o 
   2   3   8       51.25       42.57      3.91 o 
   3   3   8       24.68       26.81      3.01 o 
   4   3   8       46.58       51.24      3.80 o 
   5   3   8       18.33       24.35      3.88 o 
   6   3   8        6.55        5.42      2.55 o 
  -6   4   8        1.86        1.24      3.39 o 
  -5   4   8      133.84      125.43      7.64 o 
  -4   4   8      111.44       98.91      6.74 o 
  -3   4   8       32.33       30.91      3.55 o 
  -2   4   8       74.53       65.32      6.28 o 
  -1   4   8      176.03      158.70      6.70 o 
   0   4   8       32.75       25.87      3.39 o 
   1   4   8       75.68       69.35      4.67 o 
   2   4   8       79.43       74.03      3.85 o 
   3   4   8       17.28       16.70      2.68 o 
   4   4   8       13.01       10.05      2.55 o 
   5   4   8       17.50       21.95      4.16 o 
  -6   5   8        6.40        3.18      3.46 o 
  -5   5   8       12.98       12.38      6.75 o 
  -4   5   8       15.31        7.03      4.13 o 
  -3   5   8       87.15       87.59      6.19 o 
  -2   5   8      163.05      156.07      6.59 o 
  -1   5   8      286.43      268.20     11.02 o 
   0   5   8        8.29        5.98      2.70 o 
   1   5   8      102.37       93.97      5.44 o 
   2   5   8       77.20       86.60      3.90 o 
   3   5   8       54.18       58.51      3.93 o 
   4   5   8       62.85       74.11      6.72 o 
   5   5   8       15.09       19.91      4.31 o 
  -6   6   8       24.44       23.50      4.38 o 
  -5   6   8       46.14       49.36      5.33 o 
  -4   6   8       39.31       34.65      4.59 o 
  -3   6   8       23.60       21.81      3.22 o 
  -2   6   8      173.83      167.98      7.42 o 
  -1   6   8       84.72       95.36      5.32 o 
   0   6   8       13.57        9.48      2.91 o 
   1   6   8      152.90      145.44      8.23 o 
   2   6   8        0.66       -0.94      1.62 o 
   3   6   8      187.69      195.00      7.98 o 
   4   6   8       36.25       40.10      5.31 o 
   5   6   8        7.25       13.95      7.07 o 
  -6   7   8        4.78        8.90      3.82 o 
  -5   7   8       28.36       16.90      5.80 o 
  -4   7   8        1.96       -2.31      4.69 o 
  -3   7   8        0.20       -0.50      2.85 o 
  -2   7   8       60.82       56.06      4.16 o 
  -1   7   8       71.68       73.68      4.60 o 
   0   7   8      295.54      288.80      9.81 o 
   1   7   8       24.44       28.93      2.43 o 
   2   7   8       99.89      113.36      7.59 o 
   3   7   8       37.50       27.97      6.67 o 
   4   7   8       12.85       12.57      8.98 o 
   5   7   8       18.75       18.19      4.62 o 
  -6   8   8       22.85       19.86      4.38 o 
  -5   8   8       35.14       34.21      4.93 o 
  -4   8   8      115.40      125.36      7.68 o 
  -3   8   8       41.32       47.78      5.64 o 
  -2   8   8        9.85        6.44      2.56 o 
  -1   8   8       10.28       12.21      2.82 o 
   0   8   8      103.59      115.29      6.25 o 
   1   8   8       20.01       22.76      5.18 o 
   2   8   8       39.92       34.87      5.19 o 
   3   8   8       49.96       54.24      5.88 o 
   4   8   8       35.43       31.55      5.22 o 
   5   8   8       29.49       31.34      5.22 o 
  -5   9   8        8.55       12.58      4.03 o 
  -4   9   8        3.87        2.98      3.54 o 
  -3   9   8       21.77       16.27      8.50 o 
  -2   9   8        7.84        9.10      3.70 o 
  -1   9   8       64.34       62.20      4.38 o 
   0   9   8       52.10       52.28      3.76 o 
   1   9   8       26.21       31.04      4.09 o 
   2   9   8        8.11        5.65      7.23 o 
   3   9   8       15.54       22.06      4.69 o 
   4   9   8       19.69       22.53      4.76 o 
   5   9   8       10.73       14.36      4.56 o 
  -5  10   8        6.60        8.82      3.82 o 
  -4  10   8       20.89       31.78      6.75 o 
  -3  10   8        1.96        2.47      6.51 o 
  -2  10   8       26.67       24.28      3.29 o 
  -1  10   8       19.11       25.61      3.53 o 
   0  10   8       65.71       66.46      4.55 o 
   1  10   8       47.48       48.00      4.65 o 
   2  10   8       33.49       30.04      5.26 o 
   3  10   8       53.56       61.06      6.53 o 
   4  10   8        2.75        9.37      4.28 o 
  -5  11   8        2.97        4.12      3.59 o 
  -4  11   8        5.61        2.50      3.46 o 
  -3  11   8       21.49       24.17      4.53 o 
  -2  11   8        1.66       -2.48      2.71 o 
  -1  11   8       44.58       50.70      4.27 o 
   0  11   8       11.02        8.97      2.80 o 
   1  11   8       23.38       23.79      4.03 o 
   2  11   8       17.39       12.60      5.40 o 
   3  11   8        1.08        1.29      3.80 o 
   4  11   8        0.78        4.90      4.04 o 
  -4  12   8       32.81       44.42      5.43 o 
  -3  12   8       43.47       45.24      5.29 o 
  -2  12   8       15.04       16.71      3.13 o 
  -1  12   8       18.74       23.27      3.32 o 
   0  12   8       36.99       41.69      3.87 o 
   1  12   8        6.51        5.21      2.84 o 
   2  12   8       38.75       37.19      9.14 o 
   3  12   8       10.67        5.31      4.49 o 
  -4  13   8        4.30        5.63      6.51 o 
  -3  13   8       18.33       28.67      4.80 o 
  -2  13   8        5.24        6.99      5.56 o 
  -1  13   8       10.85        9.18      2.86 o 
   0  13   8       24.82       30.78      3.61 o 
   1  13   8        1.23       -1.03      5.32 o 
   2  13   8       12.74       14.34      4.64 o 
   3  13   8        5.42        3.65      4.45 o 
  -3  14   8        7.93       16.24      4.31 o 
  -2  14   8        5.25        6.05      3.65 o 
  -1  14   8        7.33       11.11      2.98 o 
   0  14   8       12.51        9.70      2.90 o 
   1  14   8        1.33       -2.17      3.10 o 
   2  14   8       17.59       20.97      5.52 o 
  -2  15   8        2.55        7.42      7.07 o 
  -1  15   8        4.16        6.22      4.22 o 
   0  15   8        2.40        3.59      2.67 o 
   1  15   8        3.88       -2.07      4.45 o 
  -2 -12   9       14.56       12.55      5.24 o 
  -1 -12   9       26.40       34.42      4.83 o 
   0 -12   9        3.60        1.87      3.73 o 
   1 -12   9       20.17       29.23      6.51 o 
  -3 -11   9       30.82       40.67      7.31 o 
  -2 -11   9        3.93       11.91      4.92 o 
  -1 -11   9        3.60        3.55      3.03 o 
   0 -11   9        1.94       -1.82      2.82 o 
   1 -11   9       19.85       18.90      5.56 o 
   2 -11   9        7.42       13.03      5.40 o 
  -3 -10   9       10.57        8.42      5.08 o 
  -2 -10   9        6.06        2.05      3.09 o 
  -1 -10   9       34.76       36.54      4.83 o 
   0 -10   9       13.50       14.28      3.75 o 
   1 -10   9       26.16       36.38      6.83 o 
   2 -10   9        8.67       10.73      5.64 o 
  -4  -9   9        5.13       13.03      5.24 o 
  -3  -9   9        0.43        2.07      4.29 o 
  -2  -9   9        1.29       -1.93      2.64 o 
  -1  -9   9       24.67       24.26      4.16 o 
   0  -9   9        6.27        3.89      2.92 o 
   1  -9   9       17.35       19.08      5.64 o 
   2  -9   9       17.20       26.57      4.03 o 
   3  -9   9       10.08       16.68      3.81 o 
  -4  -8   9        7.36        6.20      4.61 o 
  -3  -8   9       12.62       18.75      5.56 o 
  -2  -8   9       22.10       17.50      3.76 o 
  -1  -8   9       12.34       17.20      3.76 o 
   0  -8   9        5.05        0.56      2.85 o 
   1  -8   9        7.55        4.54      4.63 o 
   2  -8   9        2.52        4.26      4.77 o 
   3  -8   9       18.57       21.96      4.53 o 
  -4  -7   9       13.01       13.34      5.40 o 
  -3  -7   9       49.83       50.20      7.78 o 
  -2  -7   9        0.25        2.35      2.96 o 
  -1  -7   9        8.82        8.99      3.36 o 
   0  -7   9       24.25       23.53      4.14 o 
   1  -7   9        4.55        6.32      2.43 o 
   2  -7   9       36.22       41.69      4.55 o 
   3  -7   9       18.38       17.88      8.58 o 
  -5  -6   9       20.34       26.05      6.20 o 
  -4  -6   9       43.88       57.67      7.94 o 
  -3  -6   9       52.62       77.37      8.90 o 
  -2  -6   9       21.11       22.24      6.12 o 
  -1  -6   9       24.86       37.64      6.75 o 
   0  -6   9        1.88        1.64      3.18 o 
   1  -6   9       59.85       60.83      4.64 o 
   2  -6   9       31.25       34.91      4.44 o 
   3  -6   9       23.98       28.46      4.32 o 
   4  -6   9        0.32        2.87      4.21 o 
  -5  -5   9        2.37        6.35      4.92 o 
  -4  -5   9        0.30        3.18      4.29 o 
  -3  -5   9       41.94       48.14      7.31 o 
  -2  -5   9       23.78       36.24      4.61 o 
  -1  -5   9       32.34       31.31      4.43 o 
   0  -5   9       12.23       14.35      2.74 o 
   1  -5   9       10.51       16.91      2.86 o 
   2  -5   9        8.66        8.87      3.20 o 
   3  -5   9       16.63       14.22      3.54 o 
   4  -5   9       13.06       18.48      4.07 o 
  -5  -4   9       23.89       25.26      6.35 o 
  -4  -4   9       51.95       47.34      7.63 o 
  -3  -4   9       23.95       37.97      6.83 o 
  -2  -4   9       93.73       93.95      6.63 o 
  -1  -4   9       93.84       92.20      8.10 o 
   0  -4   9       19.78       20.90      2.95 o 
   1  -4   9       36.83       44.93      7.03 o 
   2  -4   9       26.78       26.04      4.04 o 
   3  -4   9       17.89       21.40      4.04 o 
   4  -4   9        3.70        7.09      3.23 o 
  -5  -3   9       38.59       35.11      6.83 o 
  -4  -3   9        1.69       -0.32      4.13 o 
  -3  -3   9       11.20       20.33      5.56 o 
  -2  -3   9       48.95       45.47      4.94 o 
  -1  -3   9       35.88       38.07      4.55 o 
   0  -3   9       33.31       33.18      4.45 o 
   1  -3   9        1.90        3.92      2.29 o 
   2  -3   9       16.55       19.39      3.76 o 
   3  -3   9       42.18       46.42      4.99 o 
   4  -3   9       18.18       24.60      4.45 o 
  -5  -2   9        1.09       -1.59      4.13 o 
  -4  -2   9       71.55       86.91      9.37 o 
  -3  -2   9       31.04       28.76      6.20 o 
  -2  -2   9      110.39      114.91      7.13 o 
  -1  -2   9        6.11        6.88      2.56 o 
   0  -2   9        1.01        1.48      2.32 o 
   1  -2   9       29.39       25.89      3.27 o 
   2  -2   9       27.98       36.49     11.92 o 
   3  -2   9       12.66       22.46      6.28 o 
   4  -2   9        8.96        9.55      4.13 o 
  -5  -1   9       20.31       20.97      6.04 o 
  -4  -1   9       12.59       20.18      5.88 o 
  -3  -1   9        2.24        7.47      4.45 o 
  -2  -1   9       59.73       52.37     15.25 o 
  -1  -1   9        1.96        4.86      2.49 o 
   0  -1   9        3.75        3.68      2.39 o 
   1  -1   9       13.70       15.31      2.91 o 
   2  -1   9        4.32        4.57      3.16 o 
   3  -1   9       27.62       28.80      3.12 o 
   4  -1   9       17.16       28.52      6.46 o 
  -5   0   9        2.99        5.40      4.77 o 
  -4   0   9       18.21       25.89      6.20 o 
  -3   0   9       24.46       25.42      6.04 o 
  -2   0   9      180.88      175.27      8.76 o 
  -1   0   9        9.54        7.26      2.54 o 
   0   0   9       87.33       85.74      5.14 o 
   1   0   9        0.05       -0.47      3.60 o 
   2   0   9        1.84        4.09      3.12 o 
   3   0   9        0.06        2.16      2.15 o 
   4   0   9       11.87        8.55      4.24 o 
  -5   1   9       20.29       29.39      6.67 o 
  -4   1   9       12.57       15.57      5.56 o 
  -3   1   9        2.23        6.04      4.45 o 
  -2   1   9       59.61       52.13      7.94 o 
  -1   1   9        2.03        0.69      2.24 o 
   0   1   9        3.67        3.67      2.49 o 
   1   1   9       14.04       11.51      2.83 o 
   2   1   9        4.45        4.50      6.43 o 
   3   1   9       27.47       29.37      3.29 o 
   4   1   9       17.25       28.84      4.21 o 
  -5   2   9        1.23        9.85      5.56 o 
  -4   2   9       73.07       87.39      9.69 o 
  -3   2   9       32.16       24.47      6.04 o 
  -2   2   9      111.26      110.19      7.12 o 
  -1   2   9        5.93        5.95      2.76 o 
   0   2   9        1.13        1.11      2.38 o 
   1   2   9       28.78       31.37      4.77 o 
   2   2   9       28.90       33.39      7.31 o 
   3   2   9       12.26       18.26      2.82 o 
   4   2   9        8.88       10.14      2.60 o 
  -5   3   9       38.44       30.98      6.83 o 
  -4   3   9        1.66        2.07      4.61 o 
  -3   3   9       11.33        6.67      4.77 o 
  -2   3   9       48.61       44.59      4.98 o 
  -1   3   9       36.03       34.27      8.19 o 
   0   3   9       32.71       26.05      3.58 o 
   1   3   9        2.00        5.11      2.61 o 
   2   3   9       16.47       19.84      5.16 o 
   3   3   9       42.25       46.81      3.77 o 
   4   3   9       18.42       25.51      4.73 o 
  -5   4   9       23.23       23.54      4.77 o 
  -4   4   9       52.86       63.59      6.00 o 
  -3   4   9       23.93       30.18      6.51 o 
  -2   4   9       94.30       97.36      8.18 o 
  -1   4   9       92.03       91.79      6.57 o 
   0   4   9       20.62       16.99      4.45 o 
   1   4   9       36.03       39.73      5.47 o 
   2   4   9       27.65       26.28      3.24 o 
   3   4   9       17.76       30.18      4.84 o 
   4   4   9        3.51        4.86      3.55 o 
  -5   5   9        2.30       -2.12      3.14 o 
  -4   5   9        0.28        3.97      3.57 o 
  -3   5   9       42.11       47.62      6.99 o 
  -2   5   9       23.54       28.08      7.70 o 
  -1   5   9       32.66       33.23      4.55 o 
   0   5   9       12.11       12.31      3.31 o 
   1   5   9       10.73       12.40      3.78 o 
   2   5   9        8.88       10.94      3.96 o 
   3   5   9       16.39       15.32      4.27 o 
   4   5   9       12.87       14.42      4.24 o 
  -5   6   9       20.41       20.23      4.71 o 
  -4   6   9       43.83       40.51      5.39 o 
  -3   6   9       53.40       56.55      8.90 o 
  -2   6   9       21.39       19.95      4.12 o 
  -1   6   9       23.86       25.56      4.30 o 
   0   6   9        2.07        2.64      2.72 o 
   1   6   9       59.16       59.80      4.88 o 
   2   6   9       31.72       28.52      5.04 o 
   3   6   9       24.53       23.02      4.84 o 
   4   6   9        0.36        3.53      6.35 o 
  -4   7   9       12.87       11.49      4.09 o 
  -3   7   9       50.17       45.68      8.26 o 
  -2   7   9        0.22        2.15      2.47 o 
  -1   7   9        8.98       17.58      3.98 o 
   0   7   9       23.89       25.78      3.84 o 
   1   7   9        4.67       -0.29      2.68 o 
   2   7   9       36.27       31.82      5.22 o 
   3   7   9       18.79       15.46      4.61 o 
  -4   8   9        7.21        3.64      3.65 o 
  -3   8   9       12.33       10.07      6.04 o 
  -2   8   9       21.97       16.99      3.18 o 
  -1   8   9       11.77       20.78      4.25 o 
   0   8   9        5.31       -1.76      4.00 o 
   1   8   9        7.22        5.19      3.82 o 
   2   8   9        2.73        6.09      3.92 o 
   3   8   9       18.66       17.90      5.40 o 
  -4   9   9        5.00        3.03      3.64 o 
  -3   9   9        0.44       -4.85      3.28 o 
  -2   9   9        1.26       -4.46      2.98 o 
  -1   9   9       24.73       28.70      3.65 o 
   0   9   9        6.43        8.55      5.96 o 
   1   9   9       17.31       15.60      4.73 o 
   2   9   9       16.94       15.27      6.67 o 
   3   9   9       10.04        5.51      4.20 o 
  -3  10   9       10.25       13.01      4.16 o 
  -2  10   9        5.62        7.98      3.65 o 
  -1  10   9       34.54       35.32      4.01 o 
   0  10   9       13.19       18.24      4.36 o 
   1  10   9       25.87       19.67      5.19 o 
   2  10   9        8.73        7.79      4.47 o 
  -3  11   9       31.11       42.24     12.95 o 
  -2  11   9        4.09        4.72      5.64 o 
  -1  11   9        3.54        1.10      2.73 o 
   0  11   9        1.87        6.20      3.74 o 
   1  11   9       19.69       26.21      5.72 o 
   2  11   9        7.28       14.15      7.07 o 
  -2  12   9       15.30       18.57      4.47 o 
  -1  12   9       26.89       30.37      3.89 o 
   0  12   9        3.49       -2.52      2.56 o 
   1  12   9       20.35       31.46      7.15 o 
  -1  -7  10       20.73       31.12      4.89 o 
   0  -7  10       19.28       20.19      4.36 o 
  -2  -6  10       29.16       44.32      7.78 o 
  -1  -6  10       30.61       30.63      6.20 o 
   0  -6  10        3.30       12.19      3.80 o 
   1  -6  10        5.23        2.38      4.29 o 
  -2  -5  10       26.13       34.00      7.15 o 
  -1  -5  10       17.76       24.46      6.51 o 
   0  -5  10       25.67       19.96      4.38 o 
   1  -5  10        0.93       -0.48      3.97 o 
  -3  -4  10       32.35       32.25      7.31 o 
  -2  -4  10       25.67       25.90      6.83 o 
  -1  -4  10       70.56       69.34      6.35 o 
   0  -4  10        2.96        2.41      3.20 o 
   1  -4  10       58.15       73.24      8.90 o 
   2  -4  10        1.83       12.35      4.77 o 
  -3  -3  10       17.20       13.19      6.04 o 
  -2  -3  10        5.10       -3.49      4.29 o 
  -1  -3  10       17.86       19.94      4.26 o 
   0  -3  10        4.73        3.31      3.30 o 
   1  -3  10        6.03       14.81      7.63 o 
   2  -3  10       23.52       30.34     11.76 o 
  -3  -2  10        6.95       12.07      5.88 o 
  -2  -2  10        3.57        2.54      4.61 o 
  -1  -2  10       40.51       56.09     12.15 o 
   0  -2  10        7.98        3.43      3.25 o 
   1  -2  10       25.29       33.08      6.83 o 
   2  -2  10        5.25        9.85      3.69 o 
  -3  -1  10        7.90        5.40      5.24 o 
  -2  -1  10        3.70        5.88      4.77 o 
  -1  -1  10        3.90        5.55      3.30 o 
   0  -1  10        9.47        9.08      3.70 o 
   1  -1  10        7.99        6.70      8.02 o 
   2  -1  10        5.59        4.09      9.05 o 
  -3   0  10        0.72        6.35      5.24 o 
  -2   0  10        6.47       14.46      5.56 o 
  -1   0  10       13.93       15.67      6.35 o 
   0   0  10        0.08       -0.49      2.64 o 
   1   0  10        2.07        5.49      5.24 o 
   2   0  10        1.97        2.59      8.74 o 
  -3   1  10        7.98       13.98      5.88 o 
  -2   1  10        3.72        3.34      4.77 o 
  -1   1  10        3.93        0.29      3.65 o 
   0   1  10        9.50       10.60      3.81 o 
   1   1  10        7.98        7.47      3.87 o 
   2   1  10        5.51        4.38      7.07 o 
  -3   2  10        7.13        4.77      5.08 o 
  -2   2  10        3.23        2.38      4.61 o 
  -1   2  10       40.88       58.86      6.04 o 
   0   2  10        8.43        7.41      3.18 o 
   1   2  10       25.19       25.36      5.48 o 
   2   2  10        5.48        5.67      3.73 o 
  -3   3  10       17.22        4.29      4.92 o 
  -2   3  10        5.13        0.48      4.77 o 
  -1   3  10       17.80       34.48      6.99 o 
   0   3  10        4.77        4.06      2.91 o 
   1   3  10        6.05       10.67      4.27 o 
   2   3  10       23.54       21.52      4.75 o 
  -3   4  10       33.28       42.58      7.94 o 
  -2   4  10       26.55       31.77      7.47 o 
  -1   4  10       70.75       74.96      6.63 o 
   0   4  10        3.18        1.48      2.82 o 
   1   4  10       57.37       74.28     10.96 o 
   2   4  10        1.67        1.64      3.73 o 
  -2   5  10       26.26       28.91      7.31 o 
  -1   5  10       17.72       21.02      4.54 o 
   0   5  10       25.70       27.30      4.18 o 
   1   5  10        0.89       -1.20      3.39 o 
  -2   6  10       29.19       22.08      6.83 o 
  -1   6  10       29.90       23.00      4.77 o 
   0   6  10        3.51        2.13      3.13 o 
   1   6  10        4.91        6.49      3.87 o 
  -1   7  10       20.62       29.35      7.07 o 
   0   7  10       19.31       15.74      3.74 o 
                                                 
